# Supplementary material for: LC3B is an RNA-binding protein to trigger rapid mRNA degradation during autophagy
Source: Nat Commun. 2022 Mar 17;13:1436. doi: 10.1038/s41467-022-29139-1 (PMC8931120; doi:10.1038/s41467-022-29139-1)
Supplement: Supplementary file 4 — Supplementary Data 1 [file 41467_2022_29139_MOESM4_ESM.xlsx]

## Sheet: 1a. LC3 CLIP-seq
		Experiment		LC3B CLIP-Seq
		Treatment		DMSO		Rapa + CQ
		Replicate		set1	set2	set1	set2
	Reads	Total raw reads		39142046	48689163	46573666	41768416
		Total reads after processing (>=15 nt, Q30)		16354046	17409145	18604376	15188582
		Reads after removal of rRNA sequences		14955364	16640439	17429217	14403441
		Uniquely mapped reads		2454979	2779590	2900167	2459960
	Peaks	Total peaks		28636	17883	28106	5124
		Peaks mapped to exonic region of protein-coding gene		9556	5636	8398	1877
			5'UTR	1038	631	1013	226
			CDS	5002	2994	4220	913
			3'UTR	3516	2011	3165	738
		Peaks mapped to intronic region of protein-coding gene		17441	11299	18203	2744
		Peaks mapped to ncRNA		1634	946	1499	501
		Peaks mapped to intronic region of ncRNA gene		5	2	6	2
		Pearson's r (set 1 vs. set 2) [RPM]		0.735		0.797
		Pearson's r (Control vs. Rapa+CQ) [Mean RPM]		0.974

## Sheet: 1b. mRNA-seq for input RNA
		Experiments	mRNA-seq for input RNA
		Treatment	DMSO		Rapa + CQ
		Replicate	set1	set2	set1	set2
	Reads	Total raw reads	36912530	45373775	51806086	38081845
		Total reads after processing (>=15 nt, Q30)	36473275	44502037	50820267	37197913
		Uniquely mapped reads	33774596	41517034	47742493	35087217
		Pearson's r (set 1 vs. set 2) [FPKM+1]	0.959		0.96

## Sheet: 1c. mRNA-Seq
		Experiment	mRNA Seq
		Treatment	siControl + DMSO		siControl + Rapa		siLC3B + Rapa
		Replicate	set1	set2	set1	set2	set1	set2
	Reads	Total raw reads	38312694	34883297	31354848	33257378	37893283	40927342
		Total reads after processing (>=15 nt, Q30)	37861849	34395803	31000143	32800117	37370008	40352959
		Uniquely mapped reads	34535244	31553569	27922268	29525945	34059467	36999973
		Pearson's r (set 1 vs. set 2) [FPKM+1]	0.999		0.979		0.986

## Sheet: 1d. half-life
		Experiment	Half-life
		Treatment	siControl + DMSO						siControl + Rapa&CQ						siLC3B + Rapa&CQ
		Time	0h		6h		12h		0h		6h		12h		0h		6h		12h
		Replicate	set1	set2	set1	set2	set1	set2	set1	set2	set1	set2	set1	set2	set1	set2	set1	set2	set1	set2
	Reads	Total raw reads	39208465	44402261	31842290	40010879	43409731	44208643	44340240	42591203	44523103	39073436	41929009	32791291	35239407	40911478	44572488	35573436	35906398	37959499
		Total reads after processing (>=15 nt, Q30)	37910311	43643479	31336233	39407637	42706917	43565191	43631965	41989274	43679441	38224268	41370866	32186650	34728999	39841073	43933236	34682968	35077926	36924693
		Uniquely mapped reads	34364351	38669182	28455081	35259954	38891881	39761942	38924702	38044971	39125425	33727774	37257178	28104123	31373165	35617996	40117879	31669538	31389150	33360045
		Pearson's r (set 1 vs. set 2) [FPKM+1]	0.9947		0.9962		0.998		0.9981		0.9989		0.998		0.9957		0.9983		0.9985
