# Supplementary material for: LC3B is an RNA-binding protein to trigger rapid mRNA degradation during autophagy
Source: Nat Commun. 2022 Mar 17;13:1436. doi: 10.1038/s41467-022-29139-1 (PMC8931120; doi:10.1038/s41467-022-29139-1)
Supplement: Supplementary file 5 — Supplementary Data 2 [file 41467_2022_29139_MOESM5_ESM.xlsx]

## Sheet: Data S2
	Gene			Position						Log2(Fold Change)
				Genomic Coordinates		on mRNA				from mRNA-seq
	Gene Symbol	NM accession	Dir	Stop Codon	"AAUAAA" in CLIP peak	Stop Codon (3'end)	"AAUAAA" in CLIP peak (5'end)	Distance	Genomic Feature	Log2(siControl + Rapa / siControl - Rapa)	Log2(siLC3B + Rapa / siControl + Rapa)
	DDIT4	NM_019058	+	chr10:74034944-74034946	chr10:74035773-74035778	901	1728	827	3'UTR	-1.83467	-0.612174
	CLUH	NM_015229	-	chr17:2593888-2593890	chr17:2592702-2592707	4016	5197	1181	3'UTR	-1.07874	0
	DCTPP1	NM_024096	-	chr16:30435554-30435556	chr16:30435038-30435043	585	1096	511	3'UTR	-1.06766	0.501231
	SLC3A2	NM_001012662	+	chr11:62656163-62656165	chr11:62656307-62656312	2154	2296	142	3'UTR	-0.972446	0.997817
	MYBBP1A	NM_014520	-	chr17:4442710-4442712	chr17:4442234-4442239	4049	4520	471	3'UTR	-0.946652	0.187098
	PGAM5	NM_001170543	+	chr12:133297412-133297414	chr12:133299291-133299296	940	2817	1877	3'UTR	-0.91465	0.506457
	PRMT1	NM_001536	+	chr19:50191500-50191502	chr19:50191687-50191692	1245	1430	185	3'UTR	-0.913347	0.534866
	MARS1	NM_004990	+	chr12:57910362-57910364	chr12:57910409-57910414	2841	2886	45	3'UTR	-0.912602	0.715097
	PHGDH	NM_006623	+	chr1:120286661-120286663	chr1:120286819-120286824	1829	1985	156	3'UTR	-0.891992	0.677709
	NDUFAF4	NM_014165	-	chr6:97338980-97338982	chr6:97338905-97338910	618	688	70	3'UTR	-0.884273	0.488374
	TMED5	NM_001167830	-	chr1:93620384-93620386	chr1:93617422-93617427	1029	3986	2957	3'UTR	-0.883863	0.641473
	SLC1A5	NM_005628	-	chr19:47278767-47278769	chr19:47278160-47278165	2246	2848	602	3'UTR	-0.874003	0.684624
	AHSA1	NM_012111	+	chr14:77935590-77935592	chr14:77935794-77935799	1177	1379	202	3'UTR	-0.823478	0.529975
	BUD23	NM_001202560	+	chr7:73112214-73112216	chr7:73112522-73112527	955	1261	306	3'UTR	-0.805938	0.439746
	SHMT2	NM_001166357	+	chr12:57628142-57628144	chr12:57628492-57628497	1783	2131	348	3'UTR	-0.796735	1.02543
	MRPL4	NM_146388	+	chr19:10369412-10369414	chr19:10370699-10370704	1082	2367	1285	3'UTR	-0.791877	0.807709
	MRPL21	NM_181515	-	chr11:68658799-68658801	chr11:68658763-68658768	656	687	31	3'UTR	-0.773141	0.462358
	SLIRP	NM_001267864	+	chr14:78183835-78183837	chr14:78183919-78183924	320	402	82	3'UTR	-0.761125	0.29222
	IMPDH1	NM_000883	-	chr7:128033061-128033063	chr7:128032357-128032362	1881	2580	699	3'UTR	-0.746103	0.867499
	ABCF2	NM_007189	-	chr7:150911140-150911142	chr7:150910610-150910615	2126	2651	525	3'UTR	-0.743303	0.335763
	HSPA9	NM_004134	-	chr5:137891726-137891728	chr5:137891041-137891046	2351	3031	680	3'UTR	-0.726775	-0.518741
	DDX56	NM_019082	-	chr7:44605601-44605603	chr7:44605419-44605424	2287	2464	177	3'UTR	-0.724122	0.140316
	FARSB	NM_005687	-	chr2:223436590-223436592	chr2:223436479-223436484	2052	2158	106	3'UTR	-0.720677	0.369915
	DCUN1D5	NM_001318739	-	chr11:102933088-102933090	chr11:102932836-102932841	1160	1407	247	3'UTR	-0.720643	0.271574
	TFRC	NM_003234	-	chr3:195778813-195778815	chr3:195776170-195776175	2566	5204	2638	3'UTR	-0.72005	-1.0527
	TMEM126B	NM_001193538	+	chr11:85347271-85347273	chr11:85347516-85347521	900	1143	243	3'UTR	-0.711275	0.634929
	TMEM208	NM_001318217	+	chr16:67263014-67263016	chr16:67263162-67263167	745	891	146	3'UTR	-0.69996	0.839795
	SARS1	NM_001330669	+	chr1:109780508-109780510	chr1:109780721-109780726	1711	1922	211	3'UTR	-0.686722	0.424497
	ENO1	NM_001201483	-	chr1:8921419-8921421	chr1:8921083-8921088	2190	2521	331	3'UTR	-0.666836	0.8433
	AAMP	NM_001302545	-	chr2:219129256-219129258	chr2:219128866-219128871	1431	1816	385	3'UTR	-0.65803	0.685355
	RANGRF	NM_001177802	+	chr17:8192877-8192879	chr17:8193384-8193389	636	1141	505	3'UTR	-0.653168	0.828377
	ACOT7	NM_007274	-	chr1:6324657-6324659	chr1:6324349-6324354	1480	1783	303	3'UTR	-0.640777	0.687782
	STIP1	NM_001282652	+	chr11:63971596-63971598	chr11:63971986-63971991	2326	2714	388	3'UTR	-0.640056	0.454798
	SYNGR2	NM_004710	+	chr17:76168015-76168017	chr17:76168782-76168787	747	1512	765	3'UTR	-0.621939	0.12947
	PDCD5	NM_004708	+	chr19:33078204-33078206	chr19:33078307-33078312	452	553	101	3'UTR	-0.620804	0.125459
	RCC1	NM_001048199	+	chr1:28864517-28864519	chr1:28865477-28865482	1526	2484	958	3'UTR	-0.617777	0.42317
	CDC37	NM_007065	-	chr19:10502227-10502229	chr19:10501824-10501829	1253	1651	398	3'UTR	-0.617771	0.465055
	NOP58	NM_015934	+	chr2:203168157-203168159	chr2:203168361-203168366	1816	2018	202	3'UTR	-0.597671	-0.0431215
	IDH3B	NM_006899	-	chr20:2639397-2639399	chr20:2639054-2639059	1193	1531	338	3'UTR	-0.595489	0.562703
	PSMC4	NM_006503	+	chr19:40487210-40487212	chr19:40487325-40487330	1455	1568	113	3'UTR	-0.57827	0.922563
	ARL6	NM_032146	+	chr3:97516891-97516893	chr3:97518463-97518468	1144	2714	1570	3'UTR	-0.574421	0.249596
	THAP4	NM_015963	-	chr2:242524021-242524023	chr2:242523857-242523862	2027	2186	159	3'UTR	-0.558866	0.479681
	SUCLG1	NM_003849	-	chr2:84650870-84650872	chr2:84650670-84650675	1234	1429	195	3'UTR	-0.558829	0.608678
	HSPD1	NM_002156	-	chr2:198351770-198351772	chr2:198351325-198351330	1859	2299	440	3'UTR	-0.558638	-0.444277
	EIF3I	NM_003757	+	chr1:32696795-32696797	chr1:32697167-32697172	1511	1881	370	3'UTR	-0.550363	0.672634
	PREB	NM_013388	-	chr2:27354282-27354284	chr2:27353652-27353657	1508	2133	625	3'UTR	-0.547819	0.656258
	ALDOA	NM_001243177	+	chr16:30081531-30081533	chr16:30081713-30081718	2182	2362	180	3'UTR	-0.547364	0.814426
	POLR2F	NM_001301129	+	chr22:38363720-38363722	chr22:38363787-38363792	607	672	65	3'UTR	-0.546871	0.414973
	NDUFAB1	NM_005003	-	chr16:23593605-23593607	chr16:23592348-23592353	499	649	150	3'UTR	-0.545678	0.46597
	CCT7	NM_001166285	+	chr2:73479987-73479989	chr2:73480115-73480120	1871	1997	126	3'UTR	-0.544742	0.481844
	COTL1	NM_021149	-	chr16:84600451-84600453	chr16:84599225-84599230	611	1832	1221	3'UTR	-0.54083	0.816291
	SNRPB	NM_003091	-	chr20:2442575-2442577	chr20:2442305-2442310	859	1124	265	3'UTR	-0.532223	0.715505
	DUSP14	NM_007026	+	chr17:35872969-35872971	chr17:35873578-35873583	891	1498	607	3'UTR	-0.52185	0.282975
	POLR2E	NM_002695	-	chr19:1089485-1089487	chr19:1088180-1088185	710	1259	549	3'UTR	-0.509439	0.857769
	CENPV	NM_181716	-	chr17:16246131-16246133	chr17:16245867-16245872	881	1140	259	3'UTR	-0.508319	-0.40814
	CCT6A	NM_001762	+	chr7:56130776-56130778	chr7:56131660-56131665	1760	2642	882	3'UTR	-0.505437	-0.0629937
	PSMB6	NM_001270481	+	chr17:4701617-4701619	chr17:4701770-4701775	693	844	151	3'UTR	-0.499738	0.894768
	EIF2B4	NM_001318966	-	chr2:27587267-27587269	chr2:27587243-27587248	1765	1784	19	3'UTR	-0.493391	0.524835
	GPI	NM_001289789	+	chr19:34890939-34890941	chr19:34891214-34891219	1964	2237	273	3'UTR	-0.487443	0.195954
	ALDH18A1	NM_001323413	-	chr10:97366519-97366521	chr10:97365712-97365717	2781	3583	802	3'UTR	-0.48687	0.715435
	ARRB2	NM_001257328	+	chr17:4624332-4624334	chr17:4624773-4624778	1521	1960	439	3'UTR	-0.484279	-0.000906781
	METTL26	NM_032366	-	chr16:684597-684599	chr16:684447-684452	691	836	145	3'UTR	-0.473163	0.646649
	ERF	NM_006494	-	chr19:42752617-42752619	chr19:42751737-42751742	1812	2687	875	3'UTR	-0.471236	0.599828
	PSMA4	NM_001330676	+	chr15:78841284-78841286	chr15:78841513-78841518	959	1186	227	3'UTR	-0.465302	0.31568
	SSRP1	NM_003146	-	chr11:57093881-57093883	chr11:57093480-57093485	2397	2793	396	3'UTR	-0.462586	0.587579
	PPA1	NM_021129	-	chr10:71962911-71962913	chr10:71962606-71962611	977	1277	300	3'UTR	-0.461781	-0.0346389
	EXOSC5	NM_020158	-	chr19:41892538-41892540	chr19:41892293-41892298	731	971	240	3'UTR	-0.458859	0.963848
	HNRNPF	NM_001098208	-	chr10:43882085-43882087	chr10:43881483-43881488	1735	2332	597	3'UTR	-0.453076	0.197776
	BTBD1	NM_025238	-	chr15:83686819-83686821	chr15:83685200-83685205	1652	3266	1614	3'UTR	-0.447507	0.169946
	DEK	NM_003472	-	chr6:18225950-18225952	chr6:18224427-18224432	1321	2839	1518	3'UTR	-0.44367	-0.188605
	XRCC6	NM_001469	+	chr22:42059817-42059819	chr22:42060019-42060024	2028	2228	200	3'UTR	-0.44294	0.506436
	HYOU1	NM_006389	-	chr11:118916305-118916307	chr11:118914914-118914919	3234	4620	1386	3'UTR	-0.442205	0.186581
	MDH2	NM_005918	+	chr7:75695726-75695728	chr7:75695886-75695891	1159	1317	158	3'UTR	-0.439387	0.54125
	MFN2	NM_014874	+	chr1:12071620-12071622	chr1:12073544-12073549	2727	4649	1922	3'UTR	-0.435859	0.378197
	CKB	NM_001823	-	chr14:103986201-103986203	chr14:103986022-103986027	1252	1426	174	3'UTR	-0.426218	0.106054
	SNRPE	NM_001304464	+	chr1:203839058-203839060	chr1:203839180-203839185	398	518	120	3'UTR	-0.422639	0.631039
	MLF2	NM_005439	-	chr12:6857961-6857963	chr12:6857179-6857184	810	1365	555	3'UTR	-0.422006	0.516369
	SRRT	NM_015908	+	chr7:100486168-100486170	chr7:100486265-100486270	2898	2993	95	3'UTR	-0.414595	0.2714
	AHCY	NM_001322086	-	chr20:32868840-32868842	chr20:32868091-32868096	2531	3275	744	3'UTR	-0.413146	0.96464
	BAP1	NM_004656	-	chr3:52436304-52436306	chr3:52435049-52435054	2417	3667	1250	3'UTR	-0.412301	0.216582
	FAU	NM_001997	-	chr11:64888153-64888155	chr11:64888122-64888127	521	547	26	3'UTR	-0.411791	0.459665
	RACK1	NM_006098	-	chr5:180663977-180663979	chr5:180663949-180663954	1060	1083	23	3'UTR	-0.411382	0.0575655
	SF3B2	NM_006842	+	chr11:65836214-65836216	chr11:65836341-65836346	2728	2853	125	3'UTR	-0.409349	0.683656
	MRPL9	NM_031420	-	chr1:151732526-151732528	chr1:151732142-151732147	1241	1620	379	3'UTR	-0.408643	0.459559
	OAZ1	NM_004152	+	chr19:2273105-2273107	chr19:2273468-2273473	801	1162	361	3'UTR	-0.40718	0.723147
	OAZ1	NM_004152	+	chr19:2273105-2273107	chr19:2273306-2273311	801	1000	199	3'UTR	-0.40718	0.723147
	MAP7D1	NM_018067	+	chr1:36645857-36645859	chr1:36646430-36646435	2979	3550	571	3'UTR	-0.397749	0.667572
	MAD2L1	NM_002358	-	chr4:120981273-120981275	chr4:120980606-120980611	742	1404	662	3'UTR	-0.397155	-0.0572664
	PPIB	NM_000942	-	chr15:64448222-64448224	chr15:64448045-64448050	820	992	172	3'UTR	-0.395966	0.073196
	CUL1	NM_003592	+	chr7:148497672-148497674	chr7:148498099-148498104	2681	3106	425	3'UTR	-0.395178	-0.169625
	TAGLN2	NM_001277224	-	chr1:159888590-159888592	chr1:159887919-159887924	910	1576	666	3'UTR	-0.388558	1.07899
	CCNH	NM_001199189	-	chr5:86690263-86690265	chr5:86690105-86690110	1325	1478	153	3'UTR	-0.386897	0.13359
	PFN1	NM_005022	-	chr17:4849195-4849197	chr17:4848964-4848969	1115	1341	226	3'UTR	-0.379304	0.80853
	TUBA1C	NM_001303115	+	chr12:49667008-49667010	chr12:49667092-49667097	1821	1903	82	3'UTR	-0.370971	0.507468
	PLRG1	NM_002669	-	chr4:155457837-155457839	chr4:155457679-155457684	1670	1823	153	3'UTR	-0.368574	-0.249079
	MTA2	NM_004739	-	chr11:62361347-62361349	chr11:62360701-62360706	2397	3038	641	3'UTR	-0.367837	0.311674
	POLR2J	NM_006234	-	chr7:102114096-102114098	chr7:102113919-102113924	428	600	172	3'UTR	-0.366983	0.528492
	HDDC2	NM_016063	-	chr6:125597292-125597294	chr6:125597048-125597053	819	1058	239	3'UTR	-0.364665	-0.0179771
	RBM39	NM_001323423	-	chr20:34292403-34292405	chr20:34292262-34292267	2147	2283	136	3'UTR	-0.362216	0.0683756
	VPS26A	NM_001318944	+	chr10:70931023-70931025	chr10:70932596-70932601	1215	2786	1571	3'UTR	-0.359925	-0.729863
	MTHFD1	NM_005956	+	chr14:64925019-64925021	chr14:64926701-64926706	3195	3424	229	3'UTR	-0.358449	0.221918
	KHSRP	NM_003685	-	chr19:6414123-6414125	chr19:6413374-6413379	2246	2990	744	3'UTR	-0.358158	0.278784
	KHSRP	NM_003685	-	chr19:6414123-6414125	chr19:6413134-6413139	2246	3230	984	3'UTR	-0.358158	0.278784
	KHSRP	NM_003685	-	chr19:6414123-6414125	chr19:6413674-6413679	2246	2690	444	3'UTR	-0.358158	0.278784
	TXNL4A	NM_001303471	-	chr18:77733685-77733687	chr18:77733532-77733537	778	926	148	3'UTR	-0.355226	0.717642
	POLG	NM_002693	-	chr15:89859982-89859984	chr15:89859566-89859571	4002	4413	411	3'UTR	-0.354481	0.938375
	BRAT1	NM_152743	-	chr7:2577703-2577705	chr7:2577507-2577512	2754	2945	191	3'UTR	-0.354194	0.816039
	CCT4	NM_006430	-	chr2:62095827-62095829	chr2:62095583-62095588	1784	2023	239	3'UTR	-0.352986	-0.262756
	LSM5	NM_001139499	-	chr7:32526873-32526875	chr7:32526662-32526667	498	704	206	3'UTR	-0.352582	0.298072
	UBE2E1	NM_003341	+	chr3:23932095-23932097	chr3:23932776-23932781	811	1490	679	3'UTR	-0.348717	0.194565
	B4GALT3	NM_001199873	-	chr1:161141606-161141608	chr1:161141115-161141120	1909	2395	486	3'UTR	-0.34797	0.895516
	SRSF7	NM_001031684	-	chr2:38972275-38972277	chr2:38972050-38972055	955	1175	220	3'UTR	-0.344134	-0.0333475
	ACLY	NM_001303274	-	chr17:40024063-40024065	chr17:40023193-40023198	3476	4341	865	3'UTR	-0.343337	0.299104
	DNAJC7	NM_003315	-	chr17:40128751-40128753	chr17:40128471-40128476	1766	2041	275	3'UTR	-0.343324	-0.529776
	USP10	NM_001272075	+	chr16:84812686-84812688	chr16:84813503-84813508	2660	3475	815	3'UTR	-0.342233	-0.112445
	PSMB4	NM_002796	+	chr1:151374303-151374305	chr1:151374395-151374400	818	908	90	3'UTR	-0.340703	0.333308
	C4orf48	NM_001141936	+	chr4:2045651-2045653	chr4:2045674-2045679	439	460	21	3'UTR	-0.339112	0.853124
	GSK3A	NM_019884	-	chr19:42734946-42734948	chr19:42734357-42734362	1571	2155	584	3'UTR	-0.337375	0.457463
	SNRPD1	NM_006938	+	chr18:19209097-19209099	chr18:19209176-19209181	521	598	77	3'UTR	-0.336025	0.0241229
	NUP62	NM_016553	-	chr19:50411496-50411498	chr19:50410100-50410105	2174	3565	1391	3'UTR	-0.33324	0.207581
	PSMA7	NM_002792	-	chr20:60711913-60711915	chr20:60711804-60711809	902	1006	104	3'UTR	-0.332965	0.500824
	IFNGR1	NM_000416	-	chr6:137519168-137519170	chr6:137518636-137518641	1573	2100	527	3'UTR	-0.331841	-0.588388
	SIVA1	NM_006427	+	chr14:105225820-105225822	chr14:105225970-105225975	597	745	148	3'UTR	-0.328837	0.686646
	RSRC2	NM_023012	-	chr12:122990074-122990076	chr12:122989618-122989623	1465	1916	451	3'UTR	-0.319089	0.10768
	GLRX5	NM_016417	+	chr14:96010460-96010462	chr14:96010908-96010913	578	1024	446	3'UTR	-0.316525	0.521776
	IRF3	NM_001197123	-	chr19:50162905-50162907	chr19:50162845-50162850	1595	1650	55	3'UTR	-0.316076	0.502531
	E2F4	NM_001950	+	chr16:67232024-67232026	chr16:67232799-67232804	1305	2078	773	3'UTR	-0.3134	0.350609
	PRDX6	NM_004905	+	chr1:173457000-173457002	chr1:173457922-173457927	726	1646	920	3'UTR	-0.310047	0.137064
	APEH	NM_001640	+	chr3:49720773-49720775	chr3:49720919-49720924	2599	2743	144	3'UTR	-0.304057	1.02239
	NDUFB8	NM_001284367	-	chr10:102283846-102283848	chr10:102283513-102283518	591	919	328	3'UTR	-0.301099	0.611364
	LSM7	NM_016199	-	chr19:2321679-2321681	chr19:2321534-2321539	361	501	140	3'UTR	-0.298544	0.456233
	H2AZ1	NM_002106	-	chr4:100869619-100869621	chr4:100869259-100869264	572	927	355	3'UTR	-0.298198	-0.0752088
	ERI3	NM_024066	-	chr1:44687230-44687232	chr1:44686780-44686785	1267	1712	445	3'UTR	-0.296166	0.722553
	METAP2	NM_006838	+	chr12:95907678-95907680	chr12:95908097-95908102	1571	1988	417	3'UTR	-0.295544	-0.74505
	NUTF2	NM_001322041	+	chr16:67904814-67904816	chr16:67905193-67905198	866	1243	377	3'UTR	-0.294777	0.354529
	PITPNA	NM_006224	-	chr17:1424895-1424897	chr17:1421296-1421301	1069	3623	2554	3'UTR	-0.288671	-0.201932
	SLC50A1	NM_001287591	+	chr1:155110755-155110757	chr1:155111306-155111311	823	1372	549	3'UTR	-0.288302	0.973572
	ATP5PF	NM_001320267	-	chr21:27096951-27096953	chr21:27096828-27096833	1656	1774	118	3'UTR	-0.28794	0.300473
	ALG8	NM_001007027	-	chr11:77813940-77813942	chr11:77812005-77812010	1469	1721	252	3'UTR	-0.287632	-0.103966
	IMPDH2	NM_000884	-	chr3:49061816-49061818	chr3:49061775-49061780	1637	1673	36	3'UTR	-0.283078	0.490544
	TUBA1A	NM_001270399	-	chr12:49578793-49578795	chr12:49578599-49578604	2261	2450	189	3'UTR	-0.28277	1.35249
	PHB2	NM_001144831	-	chr12:7074848-7074850	chr12:7074535-7074540	1110	1418	308	3'UTR	-0.277493	0.563419
	UAP1	NM_001324115	+	chr1:162569151-162569153	chr1:162569602-162569607	2025	2474	449	3'UTR	-0.277142	-0.281529
	UBE2T	NM_001310326	-	chr1:202300963-202300965	chr1:202300802-202300807	734	890	156	3'UTR	-0.276572	-0.180763
	CLPTM1L	NM_030782	-	chr5:1318484-1318486	chr5:1317999-1318004	1846	2326	480	3'UTR	-0.275533	0.492508
	GLO1	NM_006708	-	chr6:38645071-38645073	chr6:38643737-38643742	677	2006	1329	3'UTR	-0.272848	-0.56357
	PABPC4	NM_001135653	-	chr1:40027370-40027372	chr1:40026508-40026513	2881	3176	295	3'UTR	-0.270996	0.0148331
	RNF167	NM_015528	+	chr17:4848309-4848311	chr17:4848492-4848497	1829	2010	181	3'UTR	-0.268806	0.339054
	PPIA	NM_001300981	+	chr7:44841019-44841021	chr7:44841209-44841214	744	932	188	3'UTR	-0.266629	0.584451
	EIF3K	NM_013234	+	chr19:39127558-39127560	chr19:39127573-39127578	852	865	13	3'UTR	-0.266037	0.328353
	UROD	NM_000374	+	chr1:45481168-45481170	chr1:45481227-45481232	1237	1294	57	3'UTR	-0.265337	0.849295
	RBX1	NM_014248	+	chr22:41368490-41368492	chr22:41368644-41368649	379	531	152	3'UTR	-0.264952	0.0714423
	PARK7	NM_007262	+	chr1:8045112-8045114	chr1:8045318-8045323	733	937	204	3'UTR	-0.264524	0.213201
	YIF1B	NM_001145463	-	chr19:38796129-38796131	chr19:38795770-38795775	925	1279	354	3'UTR	-0.263221	0.964587
	ACTG1	NM_001199954	-	chr17:79477716-79477718	chr17:79477014-79477019	1386	2083	697	3'UTR	-0.261273	0.288415
	IMMP1L	NM_144981	-	chr11:31454047-31454049	chr11:31453962-31453967	703	783	80	3'UTR	-0.25946	1.06062
	EIF1	NM_005801	+	chr17:39847076-39847078	chr17:39847876-39847881	506	1304	798	3'UTR	-0.258834	0.662746
	MYL6	NM_021019	+	chr12:56554436-56554438	chr12:56555340-56555345	597	783	186	3'UTR	-0.256445	0.595911
	CS	NM_004077	-	chr12:56666868-56666870	chr12:56665500-56665505	1591	2954	1363	3'UTR	-0.255644	0.27898
	AP2S1	NM_001301078	-	chr19:47341704-47341706	chr19:47341442-47341447	700	957	257	3'UTR	-0.255387	0.81709
	RPS5	NM_001009	+	chr19:58906115-58906117	chr19:58906136-58906141	687	706	19	3'UTR	-0.253844	0.608026
	EEF1B2	NM_001959	+	chr2:207027605-207027607	chr2:207027633-207027638	1064	1090	26	3'UTR	-0.252983	0.280086
	FERMT2	NM_001134999	-	chr14:53325095-53325097	chr14:53324009-53324014	2250	3331	1081	3'UTR	-0.251529	-1.15494
	MRPS27	NM_001286748	-	chr5:71516736-71516738	chr5:71515368-71515373	1323	2686	1363	3'UTR	-0.251332	-0.0286899
	EIF3G	NM_003755	-	chr19:10225790-10225792	chr19:10225708-10225713	1028	1105	77	3'UTR	-0.248099	0.564529
	TRIM65	NM_173547	-	chr17:73886860-73886862	chr17:73885058-73885063	1620	3417	1797	3'UTR	-0.246668	0.580438
	RFC2	NM_001278791	-	chr7:73646436-73646438	chr7:73646009-73646014	1242	1664	422	3'UTR	-0.241994	0.404895
	CD81	NM_004356	+	chr11:2418094-2418096	chr11:2418601-2418606	944	1449	505	3'UTR	-0.24132	0.513347
	ATP5MPL	NM_001127393	-	chr14:104379003-104379005	chr14:104378870-104378875	543	671	128	3'UTR	-0.240134	0.419162
	HDGF	NM_004494	-	chr1:156713241-156713243	chr1:156711916-156711921	1045	2365	1320	3'UTR	-0.239916	0.613818
	P4HB	NM_000918	-	chr17:79801888-79801890	chr17:79801054-79801059	1724	2553	829	3'UTR	-0.238183	0.122678
	GMPPA	NM_205847	+	chr2:220371518-220371520	chr2:220371690-220371695	1638	1808	170	3'UTR	-0.235529	0.501363
	SINHCAF	NM_001135811	-	chr12:31435646-31435648	chr12:31433541-31433546	992	3092	2100	3'UTR	-0.234199	-0.936734
	XPO1	NM_003400	-	chr2:61705955-61705957	chr2:61705084-61705089	3944	4810	866	3'UTR	-0.233741	-0.692479
	PGP	NM_001042371	-	chr16:2263729-2263731	chr16:2263699-2263704	1010	1035	25	3'UTR	-0.233632	0.497747
	SNRPD3	NM_004175	+	chr22:24967943-24967945	chr22:24968078-24968083	821	954	133	3'UTR	-0.231959	-0.521302
	DDT	NM_001355	-	chr22:24313740-24313742	chr22:24313582-24313587	485	638	153	3'UTR	-0.230658	0.671611
	SELENOF	NM_004261	-	chr1:87329157-87329159	chr1:87328420-87328425	752	1484	732	3'UTR	-0.226809	-0.307965
	APH1A	NM_016022	-	chr1:150238922-150238924	chr1:150237817-150237822	1143	2243	1100	3'UTR	-0.226289	0.558805
	ETFA	NM_000126	-	chr15:76508900-76508902	chr15:76508658-76508663	1083	1320	237	3'UTR	-0.226138	0.0695684
	ZNHIT1	NM_006349	+	chr7:100867237-100867239	chr7:100867450-100867455	957	1168	211	3'UTR	-0.225299	0.490232
	YBX3	NM_003651	-	chr12:10853887-10853889	chr12:10851707-10851712	1362	1938	576	3'UTR	-0.219782	0.194489
	POLR2J3	NM_001097615	-	chr7:102207498-102207500	chr7:102178381-102178386	448	1660	1212	3'UTR	-0.21947	-0.436722
	HMGA1	NM_145901	+	chr6:34212659-34212661	chr6:34213984-34213989	813	2136	1323	3'UTR	-0.219402	0.307132
	PSMD4	NM_001330692	+	chr1:151239817-151239819	chr1:151239917-151239922	1226	1324	98	3'UTR	-0.217966	0.534677
	GPX4	NM_001039848	+	chr19:1106569-1106571	chr19:1106761-1106766	962	1152	190	3'UTR	-0.217762	0.159603
	SYMPK	NM_004819	-	chr19:46318818-46318820	chr19:46318722-46318727	4070	4161	91	3'UTR	-0.214441	0.522654
	NDUFA13	NM_015965	+	chr19:19638933-19638935	chr19:19638986-19638991	464	515	51	3'UTR	-0.214401	0.537367
	MIF	NM_002415	+	chr22:24237291-24237293	chr22:24237391-24237396	445	543	98	3'UTR	-0.211981	0.425051
	UQCR10	NM_001003684	+	chr22:30163574-30163576	chr22:30165912-30165917	219	485	266	3'UTR	-0.210681	0.334335
	GSTP1	NM_000852	+	chr11:67354046-67354048	chr11:67354103-67354108	882	937	55	3'UTR	-0.20937	0.693074
	RPS9	NM_001321702	+	chr19:54711441-54711443	chr19:54711491-54711496	678	726	48	3'UTR	-0.20749	0.561401
	RNF26	NM_032015	+	chr11:119207132-119207134	chr11:119207998-119208003	1925	2789	864	3'UTR	-0.207233	0.496077
	RAC3	NM_001316307	+	chr17:79991633-79991635	chr17:79992060-79992065	619	1044	425	3'UTR	-0.207038	0.454476
	DYNLL1	NM_001037494	+	chr12:120936011-120936013	chr12:120936276-120936281	524	787	263	3'UTR	-0.205439	-0.22358
	KXD1	NM_001171948	+	chr19:18679439-18679441	chr19:18680157-18680162	836	1552	716	3'UTR	-0.205432	0.679378
	CD9	NM_001330312	+	chr12:6346992-6346994	chr12:6347406-6347411	987	1399	412	3'UTR	-0.20258	-0.230459
	ESD	NM_001984	-	chr13:47345551-47345553	chr13:47345404-47345409	1032	1174	142	3'UTR	-0.202369	0.584338
	PHC2	NM_198040	-	chr1:33790466-33790468	chr1:33789240-33789245	2631	3852	1221	3'UTR	-0.200947	0.482991
	STRAP	NM_007178	+	chr12:16055910-16055912	chr12:16056390-16056395	1407	1885	478	3'UTR	-0.198924	0.234617
	PRPF8	NM_006445	-	chr17:1554096-1554098	chr17:1553952-1553957	7122	7261	139	3'UTR	-0.197689	0.218523
	ATP1A1	NM_001160233	+	chr1:116947064-116947066	chr1:116947372-116947377	3435	3741	306	3'UTR	-0.197116	0.143648
	KLC2	NM_001134775	+	chr11:66034425-66034427	chr11:66035310-66035315	2112	2995	883	3'UTR	-0.195653	0.565418
	YWHAE	NM_006761	-	chr17:1248741-1248743	chr17:1247858-1247863	920	1798	878	3'UTR	-0.194299	-0.311563
	GSPT1	NM_001130007	-	chr16:11966976-11966978	chr16:11966551-11966556	2183	2603	420	3'UTR	-0.190784	-0.14838
	ATP6V0C	NM_001694	+	chr16:2569744-2569746	chr16:2570200-2570205	702	1156	454	3'UTR	-0.189319	0.7565
	TMEM165	NM_018475	+	chr4:56291617-56291619	chr4:56292321-56292326	1252	1954	702	3'UTR	-0.186277	-0.447555
	ANP32A	NM_006305	-	chr15:69072420-69072422	chr15:69071259-69071264	921	2077	1156	3'UTR	-0.185169	0.00796087
	B3GAT3	NM_001288723	-	chr11:62383674-62383676	chr11:62382783-62382788	1176	2062	886	3'UTR	-0.184572	0.146465
	UQCRQ	NM_014402	+	chr5:132203272-132203274	chr5:132203358-132203363	323	407	84	3'UTR	-0.183984	0.420526
	TMA7	NM_015933	+	chr3:48485288-48485290	chr3:48485424-48485429	254	388	134	3'UTR	-0.18195	0.193869
	AAAS	NM_015665	-	chr12:53701273-53701275	chr12:53701266-53701271	1804	1806	2	3'UTR	-0.181027	0.969864
	DDB1	NM_001923	-	chr11:61067608-61067610	chr11:61066941-61066946	3667	4329	662	3'UTR	-0.176621	0.501108
	UBC	NM_021009	-	chr12:125396260-125396262	chr12:125396208-125396213	2516	2563	47	3'UTR	-0.175581	0.427093
	EIF4G2	NM_001172705	-	chr11:10819363-10819365	chr11:10818616-10818621	3258	4000	742	3'UTR	-0.173927	-0.444113
	NACA	NM_001113203	-	chr12:57106322-57106324	chr12:57106238-57106243	3060	3139	79	3'UTR	-0.173651	-0.130077
	MDH1	NM_005917	+	chr2:63834119-63834121	chr2:63834309-63834314	1440	1628	188	3'UTR	-0.171615	-0.0202461
	KDELR1	NM_006801	-	chr19:48886550-48886552	chr19:48885847-48885852	834	1532	698	3'UTR	-0.170795	0.396171
	NDUFS8	NM_002496	+	chr11:67804058-67804060	chr11:67804091-67804096	750	781	31	3'UTR	-0.169788	0.602054
	SRPK1	NM_003137	-	chr6:35803081-35803083	chr6:35800830-35800835	2092	4338	2246	3'UTR	-0.16859	-0.763793
	SNRPD2	NM_004597	-	chr19:46190811-46190813	chr19:46190736-46190741	612	682	70	3'UTR	-0.167523	0.344205
	UQCRC2	NM_003366	+	chr16:21994490-21994492	chr16:21994650-21994655	1722	1880	158	3'UTR	-0.165216	-0.339375
	MRPS21	NM_018997	+	chr1:150280660-150280662	chr1:150280758-150280763	789	885	96	3'UTR	-0.155667	-0.0304766
	NUCB2	NM_001330227	+	chr11:17352964-17352966	chr11:17353052-17353057	1439	1525	86	3'UTR	-0.152369	-0.186316
	MED25	NM_030973	+	chr19:50340199-50340201	chr19:50340215-50340220	2307	2321	14	3'UTR	-0.151192	0.482749
	FUZ	NM_025129	-	chr19:50310408-50310410	chr19:50310163-50310168	1461	1701	240	3'UTR	-0.147658	0.820452
	ALG3	NM_001006941	-	chr3:183960302-183960304	chr3:183960226-183960231	1421	1492	71	3'UTR	-0.144424	0.528532
	ATP5F1A	NM_001257335	-	chr18:43664248-43664250	chr18:43664129-43664134	2120	2234	114	3'UTR	-0.14396	-0.0174029
	COX4I1	NM_001318794	+	chr16:85840106-85840108	chr16:85840585-85840590	607	1084	477	3'UTR	-0.142987	0.339425
	COPS7A	NM_001164093	+	chr12:6840203-6840205	chr12:6841003-6841008	1202	2000	798	3'UTR	-0.14157	0.631667
	ATP5PO	NM_001697	-	chr21:35275830-35275832	chr21:35275776-35275781	733	782	49	3'UTR	-0.141297	0.0989123
	YY1AP1	NM_001198903	-	chr1:155629448-155629450	chr1:155629265-155629270	2859	3037	178	3'UTR	-0.140459	-0.0253
	UBL5	NM_024292	+	chr19:9940682-9940684	chr19:9940773-9940778	406	495	89	3'UTR	-0.137675	0.537471
	SLC25A3	NM_213611	+	chr12:98995304-98995306	chr12:98995466-98995471	1440	1600	160	3'UTR	-0.134125	0.250172
	NIF3L1	NM_021824	+	chr2:201768399-201768401	chr2:201768629-201768634	1377	1605	228	3'UTR	-0.13234	-0.35102
	CAPZB	NM_001206541	-	chr1:19666061-19666063	chr1:19665289-19665294	1405	2172	767	3'UTR	-0.130361	0.411992
	MCM7	NM_001278595	-	chr7:99690555-99690557	chr7:99690421-99690426	2881	3010	129	3'UTR	-0.129752	0.192804
	TPR	NM_003292	-	chr1:186283103-186283105	chr1:186282977-186282982	7389	7510	121	3'UTR	-0.128244	-0.787569
	UBA52	NM_001321018	+	chr19:18685958-18685960	chr19:18686018-18686023	1129	1187	58	3'UTR	-0.12822	0.280119
	ATP5MF	NM_004889	-	chr7:99055950-99055952	chr7:99055830-99055835	345	460	115	3'UTR	-0.127835	0.266675
	RPL19	NM_001330200	+	chr17:37360899-37360901	chr17:37360959-37360964	1007	1065	58	3'UTR	-0.125387	0.219474
	AP2M1	NM_001311198	+	chr3:183901402-183901404	chr3:183901860-183901865	1540	1996	456	3'UTR	-0.123156	0.142299
	MAZ	NM_001042539	+	chr16:29821061-29821063	chr16:29822463-29822468	1647	2735	1088	3'UTR	-0.122408	0.411141
	ATP5ME	NM_007100	-	chr4:666289-666291	chr4:666245-666250	301	340	39	3'UTR	-0.121137	0.262741
	TRA2A	NM_001282759	-	chr7:23545178-23545180	chr7:23544417-23544422	1454	2210	756	3'UTR	-0.119149	-0.0523236
	PLEKHJ1	NM_018049	-	chr19:2233839-2233841	chr19:2233169-2233174	555	1220	665	3'UTR	-0.119025	0.635374
	HDAC1	NM_004964	+	chr1:32798643-32798645	chr1:32799206-32799211	1512	2073	561	3'UTR	-0.11419	0.28086
	REPS1	NM_001286611	-	chr6:139226201-139226203	chr6:139226022-139226027	2970	3144	174	3'UTR	-0.11008	-0.320539
	GUCD1	NM_031444	-	chr22:24938974-24938976	chr22:24936425-24936430	1039	3583	2544	3'UTR	-0.109657	0.579848
	POLR2A	NM_000937	+	chr17:7417494-7417496	chr17:7417907-7417912	6299	6710	411	3'UTR	-0.109	0.432316
	DEAF1	NM_021008	-	chr11:644550-644552	chr11:644247-644252	2405	2703	298	3'UTR	-0.108888	0.458047
	UNC119	NM_054035	-	chr17:26874642-26874644	chr17:26873743-26873748	734	1628	894	3'UTR	-0.108042	0.197052
	AURKA	NM_198433	-	chr20:54945214-54945216	chr20:54944460-54944465	1820	2569	749	3'UTR	-0.106328	-0.138141
	RPS14	NM_001025071	-	chr5:149823849-149823851	chr5:149823816-149823821	729	757	28	3'UTR	-0.105264	0.134138
	RBM26	NM_001286631	-	chr13:79894756-79894758	chr13:79894159-79894164	3477	4069	592	3'UTR	-0.104083	-0.675783
	ELOB	NM_007108	-	chr16:2821991-2821993	chr16:2821959-2821964	414	441	27	3'UTR	-0.0983751	0.549331
	MLLT1	NM_005934	-	chr19:6213053-6213055	chr19:6210408-6210413	1844	4484	2640	3'UTR	-0.094099	0.80112
	PFDN5	NM_002624	+	chr12:53693127-53693129	chr12:53693211-53693216	582	664	82	3'UTR	-0.0924539	0.415095
	SRRM2	NM_016333	+	chr16:2820866-2820868	chr16:2821391-2821396	8808	9331	523	3'UTR	-0.0907952	-0.115129
	COX7A2	NM_001865	-	chr6:75947646-75947648	chr6:75947518-75947523	446	569	123	3'UTR	-0.0906381	0.410531
	MARCKSL1	NM_023009	-	chr1:32800198-32800200	chr1:32799453-32799458	794	1534	740	3'UTR	-0.0834722	0.174993
	GINS1	NM_021067	+	chr20:25426625-25426627	chr20:25429171-25429176	729	3273	2544	3'UTR	-0.0834623	0.0140097
	RPL32	NM_001007074	-	chr3:12877593-12877595	chr3:12877560-12877565	621	649	28	3'UTR	-0.0825015	0.0273559
	RPS11	NM_001015	+	chr19:50002890-50002892	chr19:50002923-50002928	569	600	31	3'UTR	-0.0820047	0.302697
	GALK1	NM_000154	-	chr17:73754137-73754139	chr17:73754038-73754043	1242	1336	94	3'UTR	-0.0795572	0.751639
	UBXN1	NM_015853	-	chr11:62444190-62444192	chr11:62443990-62443995	1133	1328	195	3'UTR	-0.073898	0.458003
	KRTCAP2	NM_173852	-	chr1:155141916-155141918	chr1:155141898-155141903	515	528	13	3'UTR	-0.0734867	0.344162
	RPL37	NM_000997	-	chr5:40832606-40832608	chr5:40832578-40832583	394	417	23	3'UTR	-0.0730901	-0.0972216
	MIDN	NM_177401	+	chr19:1257269-1257271	chr19:1259121-1259126	1922	3772	1850	3'UTR	-0.0723684	0.188371
	RHOA	NM_001313943	-	chr3:49397799-49397801	chr3:49396592-49396597	844	2046	1202	3'UTR	-0.066791	0.514358
	MTPN	NM_145808	-	chr7:135614674-135614676	chr7:135611524-135611529	713	3858	3145	3'UTR	-0.0664079	0.029514
	BTF3	NM_001037637	+	chr5:72801061-72801063	chr5:72801300-72801305	864	1101	237	3'UTR	-0.0636825	-0.166625
	RUSC1	NM_001105203	+	chr1:155300360-155300362	chr1:155300886-155300891	2938	3462	524	3'UTR	-0.0632546	0.679571
	RPS23	NM_001025	-	chr5:81571928-81571930	chr5:81571897-81571902	525	551	26	3'UTR	-0.060246	0.0953217
	RPS16	NM_001020	-	chr19:39923913-39923915	chr19:39923878-39923883	566	596	30	3'UTR	-0.0592997	0.39872
	AP2A1	NM_014203	+	chr19:50310013-50310015	chr19:50310350-50310355	3145	3480	335	3'UTR	-0.0575804	0.166953
	STRN4	NM_001039877	-	chr19:47223859-47223861	chr19:47222781-47222786	2316	3192	876	3'UTR	-0.0540797	0.683157
	HMGN1	NM_004965	-	chr21:40715038-40715040	chr21:40714259-40714264	507	1281	774	3'UTR	-0.0502217	-0.273518
	RPL29	NM_000992	-	chr3:52027765-52027767	chr3:52027656-52027661	574	678	104	3'UTR	-0.0494305	0.0586093
	ARPC1A	NM_006409	+	chr7:98963550-98963552	chr7:98963866-98963871	1274	1588	314	3'UTR	-0.0478599	0.668114
	CAPNS1	NM_001749	+	chr19:36640739-36640741	chr19:36641227-36641232	1054	1540	486	3'UTR	-0.0456867	0.679705
	TFG	NM_006070	+	chr3:100467373-100467375	chr3:100467789-100467794	1637	2051	414	3'UTR	-0.0435487	-0.460077
	VAT1	NM_006373	-	chr17:41168078-41168080	chr17:41166637-41166642	1302	2738	1436	3'UTR	-0.0429659	0.890124
	PYGO2	NM_138300	-	chr1:154931255-154931257	chr1:154929519-154929524	1427	3158	1731	3'UTR	-0.0427095	0.835583
	BRI3	NM_015379	+	chr7:97920553-97920555	chr7:97920815-97920820	507	767	260	3'UTR	-0.0417224	0.558323
	PRELID3B	NM_016045	-	chr20:57610062-57610064	chr20:57608217-57608222	701	2541	1840	3'UTR	-0.040123	-0.904719
	BSG	NM_001728	+	chr19:582575-582577	chr19:583465-583470	1339	2060	721	3'UTR	-0.0400811	0.446056
	TMED2	NM_001321445	+	chr12:124081274-124081276	chr12:124082665-124082670	733	2122	1389	3'UTR	-0.0393121	-0.442283
	TMBIM6	NM_001098576	+	chr12:50156677-50156679	chr12:50158694-50158699	1216	3231	2015	3'UTR	-0.0381904	0.123648
	ADAMTS1	NM_006988	-	chr21:28209898-28209900	chr21:28208621-28208626	3359	4631	1272	3'UTR	-0.0371903	0.206005
	RPLP1	NM_001003	+	chr15:69747844-69747846	chr15:69747867-69747872	474	495	21	3'UTR	-0.0344057	0.199854
	PTPRF	NM_002840	+	chr1:44087672-44087674	chr1:44089307-44089312	6080	7713	1633	3'UTR	-0.0312861	-0.524696
	COPG1	NM_016128	+	chr3:128996265-128996267	chr3:128996592-128996597	2725	3050	325	3'UTR	-0.0304026	0.280567
	NDUFB1	NM_004545	-	chr14:92582537-92582539	chr14:92582485-92582490	350	397	47	3'UTR	-0.0296276	0.187353
	GANAB	NM_001329224	-	chr11:62393287-62393289	chr11:62392316-62392321	3139	4105	966	3'UTR	-0.0292059	0.362376
	RPS2	NM_002952	-	chr16:2012099-2012101	chr16:2012076-2012081	905	923	18	3'UTR	-0.0224866	0.396557
	NAPA	NM_003827	-	chr19:47991545-47991547	chr19:47990913-47990918	1206	1833	627	3'UTR	-0.0212456	0.127608
	MYL6B	NM_001199629	+	chr12:56551508-56551510	chr12:56551742-56551747	949	1035	86	3'UTR	-0.0203751	-0.0494049
	RNASEK	NM_001004333	+	chr17:6917603-6917605	chr17:6917828-6917833	564	787	223	3'UTR	-0.0152305	0.521966
	TAF10	NM_006284	-	chr11:6632153-6632155	chr11:6632089-6632094	712	771	59	3'UTR	-0.0134279	0.22867
	JUN	NM_002228	-	chr1:59247747-59247749	chr1:59246479-59246484	2039	3302	1263	3'UTR	-0.0103629	1.11553
	JUN	NM_002228	-	chr1:59247747-59247749	chr1:59247181-59247186	2039	2600	561	3'UTR	-0.0103629	1.11553
	COX7A2L	NM_001319036	-	chr2:42578359-42578361	chr2:42577657-42577662	1122	1819	697	3'UTR	-0.00780458	0.365257
	RPLP0	NM_053275	-	chr12:120634576-120634578	chr12:120634523-120634528	1191	1239	48	3'UTR	-0.00457633	0.534277
	IGF2R	NM_000876	+	chr6:160526114-160526116	chr6:160527564-160527569	7624	9072	1448	3'UTR	-0.00314925	0.178917
	CNN3	NM_001839	-	chr1:95363298-95363300	chr1:95362781-95362786	1319	1831	512	3'UTR	-0.000527067	-0.432036
	COX7C	NM_001867	+	chr5:85915284-85915286	chr5:85916565-85916570	281	389	108	3'UTR	-0.000521151	0.0242244
	PKM	NM_001206796	-	chr15:72491991-72491993	chr15:72491386-72491391	2455	3055	600	3'UTR	0	0
	SLC25A23	NM_024103	-	chr19:6441986-6441988	chr19:6440090-6440095	1549	3440	1891	3'UTR	0.00369865	0.460985
	COX8A	NM_004074	+	chr11:63743790-63743792	chr11:63743994-63743999	284	486	202	3'UTR	0.00582214	0.698389
	HNRNPU	NM_031844	-	chr1:245017752-245017754	chr1:245017739-245017744	2696	2704	8	3'UTR	0.00742444	-0.219397
	SAMD1	NM_138352	-	chr19:14199229-14199231	chr19:14198681-14198686	1454	1997	543	3'UTR	0.00937541	0.525175
	RPS15A	NM_001019	-	chr16:18794331-18794333	chr16:18794303-18794308	489	512	23	3'UTR	0.00986366	0.127548
	MOB1A	NM_018221	-	chr2:74383695-74383697	chr2:74379740-74379745	944	4894	3950	3'UTR	0.0116522	-0.915057
	TMEM258	NM_014206	-	chr11:61557267-61557269	chr11:61556617-61556622	295	391	96	3'UTR	0.0126057	0.181037
	NT5DC2	NM_022908	-	chr3:52558486-52558488	chr3:52558419-52558424	1987	2049	62	3'UTR	0.0158073	0.0693788
	SLC66A1	NM_001040125	+	chr1:19655135-19655137	chr1:19655756-19655761	1598	2217	619	3'UTR	0.0165635	0.64273
	ATOX1	NM_004045	-	chr5:151125886-151125888	chr5:151122403-151122408	305	464	159	3'UTR	0.0196885	0.409706
	ARL2	NM_001667	+	chr11:64789325-64789327	chr11:64789635-64789640	650	958	308	3'UTR	0.0201606	0.640981
	CHD4	NM_001273	-	chr12:6679842-6679844	chr12:6679341-6679346	5951	6447	496	3'UTR	0.0208392	-0.0612084
	TYMS	NM_001071	+	chr18:672995-672997	chr18:673475-673480	1081	1559	478	3'UTR	0.0219305	0.152112
	BABAM1	NM_001033549	+	chr19:17389855-17389857	chr19:17390124-17390129	1193	1460	267	3'UTR	0.0290765	0.683535
	ARPC5	NM_001270439	-	chr1:183596667-183596669	chr1:183595349-183595354	747	2060	1313	3'UTR	0.0307983	-0.136313
	PRKCSH	NM_001289103	+	chr19:11560225-11560227	chr19:11561760-11561765	2139	2455	316	3'UTR	0.0310797	0.308197
	HACD2	NM_001329784	-	chr3:123213735-123213737	chr3:123210429-123210434	1060	4361	3301	3'UTR	0.0316645	-0.818883
	TMSB10	NM_021103	+	chr2:85133545-85133547	chr2:85133775-85133780	230	458	228	3'UTR	0.0329387	0.522126
	PSENEN	NM_172341	+	chr19:36237746-36237748	chr19:36237884-36237889	526	662	136	3'UTR	0.0383912	0.434372
	HNRNPA2B1	NM_031243	-	chr7:26232136-26232138	chr7:26231480-26231485	1278	1773	495	3'UTR	0.0466378	0.0945434
	RRM1	NM_001033	+	chr11:4159611-4159613	chr11:4160082-4160087	2707	3176	469	3'UTR	0.0502251	-0.56467
	MARCKS	NM_002356	+	chr6:114181753-114181755	chr6:114182775-114182780	1407	2427	1020	3'UTR	0.0508467	-0.0326061
	RPS8	NM_001012	+	chr1:45244355-45244357	chr1:45244383-45244388	650	676	26	3'UTR	0.0508476	-0.121175
	UBB	NM_018955	+	chr17:16285909-16285911	chr17:16286032-16286037	1084	1205	121	3'UTR	0.0595443	0.408346
	ATP13A2	NM_022089	-	chr1:17312716-17312718	chr1:17312472-17312477	3777	4016	239	3'UTR	0.060919	0.366805
	FKBP8	NM_012181	-	chr19:18642979-18642981	chr19:18642588-18642593	1378	1764	386	3'UTR	0.0658696	0.508983
	ALDH9A1	NM_000696	-	chr1:165632287-165632289	chr1:165631470-165631475	1662	2474	812	3'UTR	0.0662601	-0.0597982
	ATP5MC2	NM_001330269	-	chr12:54059098-54059100	chr12:54058970-54058975	1963	2086	123	3'UTR	0.0672615	0.484874
	ORC6	NM_014321	+	chr16:46731495-46731497	chr16:46732284-46732289	819	1606	787	3'UTR	0.0734118	-0.136642
	CSDE1	NM_001242891	-	chr1:115260790-115260792	chr1:115259929-115259934	3057	3913	856	3'UTR	0.0777739	-0.636607
	PTMS	NM_001330333	+	chr12:6879362-6879364	chr12:6880088-6880093	704	1255	551	3'UTR	0.0898407	0.765861
	RPL41	NM_001035267	+	chr12:56511306-56511308	chr12:56511574-56511579	276	542	266	3'UTR	0.0936794	-0.0479513
	S100A10	NM_002966	-	chr1:151955639-151955641	chr1:151955410-151955415	802	1026	224	3'UTR	0.0968888	0.270282
	MCM6	NM_005915	-	chr2:136598405-136598407	chr2:136598028-136598033	2578	2950	372	3'UTR	0.0972354	-0.502495
	TMUB2	NM_177441	+	chr17:42268230-42268232	chr17:42269073-42269078	1556	2397	841	3'UTR	0.0976232	0.472464
	MZT2A	NM_001085365	-	chr2:132241634-132241636	chr2:132241562-132241567	592	659	67	3'UTR	0.109032	0.383469
	CORO1B	NM_001018070	-	chr11:67205847-67205849	chr11:67205537-67205542	1603	1908	305	3'UTR	0.110153	0.789216
	MSH6	NM_000179	+	chr2:48033997-48033999	chr2:48034068-48034073	4235	4304	69	3'UTR	0.110879	-0.50096
	ATF3	NM_001040619	+	chr1:212792445-212792447	chr1:212794089-212794094	715	2357	1642	3'UTR	0.113136	0.304801
	MZT2B	NM_001330282	+	chr2:130948197-130948199	chr2:130948266-130948271	1018	1085	67	3'UTR	0.114135	0.177233
	RPL28	NM_001136134	+	chr19:55899582-55899584	chr19:55899719-55899724	534	669	135	3'UTR	0.118286	0.390198
	PRCP	NM_199418	-	chr11:82535948-82535950	chr11:82535427-82535432	1755	2271	516	3'UTR	0.12056	-0.00397236
	NME3	NM_002513	-	chr16:1820650-1820652	chr16:1820360-1820365	685	970	285	3'UTR	0.122552	-0.50106
	VIM	NM_003380	+	chr10:17279268-17279270	chr10:17279572-17279577	1814	2116	302	3'UTR	0.13623	0.41907
	APLP2	NM_001642	+	chr11:130013341-130013343	chr11:130014681-130014686	2449	3787	1338	3'UTR	0.139231	0.10457
	TPX2	NM_012112	+	chr20:30388881-30388883	chr20:30389579-30389584	2942	3638	696	3'UTR	0.141212	-0.108564
	TOMM7	NM_019059	-	chr7:22852789-22852791	chr7:22852607-22852612	241	418	177	3'UTR	0.142995	0.109374
	ANKHD1	NM_017747	+	chr5:139919001-139919003	chr5:139919416-139919421	7783	8196	413	3'UTR	0.143471	0.406299
	SARAF	NM_016127	-	chr8:29921404-29921406	chr8:29920626-29920631	1279	2052	773	3'UTR	0.146635	-0.475771
	NPC2	NM_006432	-	chr14:74946977-74946979	chr14:74946667-74946672	563	868	305	3'UTR	0.153859	0.479196
	NMRAL1	NM_020677	-	chr16:4511781-4511783	chr16:4511710-4511715	1276	1342	66	3'UTR	0.156748	0.405195
	GUSB	NM_000181	-	chr7:65425884-65425886	chr7:65425699-65425704	2087	2267	180	3'UTR	0.161711	0.293632
	GTPBP2	NM_019096	-	chr6:43589351-43589353	chr6:43588245-43588250	1893	2994	1101	3'UTR	0.165591	0.192724
	RPL5	NM_000969	+	chr1:93307420-93307422	chr1:93307459-93307464	972	1009	37	3'UTR	0.187928	-0.218534
	TIMMDC1	NM_016589	+	chr3:119242601-119242603	chr3:119242888-119242893	1071	1356	285	3'UTR	0.19041	0.254817
	NAP1L1	NM_004537	-	chr12:76442209-76442211	chr12:76441390-76441395	1663	2477	814	3'UTR	0.194768	-0.119653
	DCTN4	NM_001135644	-	chr5:150090711-150090713	chr5:150088324-150088329	1653	4035	2382	3'UTR	0.195754	-0.885162
	C5orf24	NM_001135586	+	chr5:134191155-134191157	chr5:134195402-134195407	815	5060	4245	3'UTR	0.197732	-0.416467
	ESPL1	NM_012291	+	chr12:53687256-53687258	chr12:53687402-53687407	6454	6598	144	3'UTR	0.211857	0.634679
	DRAM2	NM_178454	-	chr1:111660782-111660784	chr1:111660544-111660549	1058	1291	233	3'UTR	0.215551	0.223099
	TSC22D1	NM_183422	-	chr13:45008762-45008764	chr13:45007677-45007682	3713	4793	1080	3'UTR	0.21952	-0.731208
	RPL14	NM_001034996	+	chr3:40503721-40503723	chr3:40503841-40503846	781	899	118	3'UTR	0.227752	-0.282016
	EEF1A2	NM_001958	-	chr20:62119651-62119653	chr20:62119380-62119385	1721	1987	266	3'UTR	0.230496	0.0823019
	EPB41L2	NM_001431	-	chr6:131179276-131179278	chr6:131160505-131160510	3200	4434	1234	3'UTR	0.241183	-0.799151
	APPBP2	NM_006380	-	chr17:58524942-58524944	chr17:58524446-58524451	2067	2558	491	3'UTR	0.267841	-0.791118
	COMMD6	NM_001287392	-	chr13:76100725-76100727	chr13:76100589-76100594	505	636	131	3'UTR	0.282045	-0.534772
	SELENON	NM_020451	+	chr1:26142207-26142209	chr1:26144692-26144697	1828	4311	2483	3'UTR	0.29314	0.0309828
	TMEM219	NM_001083613	+	chr16:29982864-29982866	chr16:29984349-29984354	863	975	112	3'UTR	0.322947	0.778399
	BTBD2	NM_017797	-	chr19:1986487-1986489	chr19:1985464-1985469	1578	2596	1018	3'UTR	0.329042	0.470882
	RNF44	NM_014901	-	chr5:175956029-175956031	chr5:175953730-175953735	1824	4118	2294	3'UTR	0.365689	0.320353
	ARL6IP1	NM_015161	-	chr16:18804574-18804576	chr16:18803006-18803011	824	2387	1563	3'UTR	0.365807	-1.11517
	IARS2	NM_018060	+	chr1:220320975-220320977	chr1:220321361-220321366	3143	3527	384	3'UTR	0.376841	-1.20852
	CKAP5	NM_001008938	-	chr11:46765573-46765575	chr11:46765106-46765111	6225	6687	462	3'UTR	0.401078	-1.12054
	CDC42BPA	NM_003607	-	chr1:227181969-227181971	chr1:227177580-227177585	6103	10487	4384	3'UTR	0.424836	-0.984457
	ID3	NM_002167	-	chr1:23885451-23885453	chr1:23884438-23884443	728	1217	489	3'UTR	0.431681	-0.104626
	HNRNPA1	NM_031157	+	chr12:54678095-54678097	chr12:54679007-54679012	1237	1916	679	3'UTR	0.460784	-0.581597
	LIG1	NM_000234	-	chr19:48618906-48618908	chr19:48618719-48618724	3180	3362	182	3'UTR	0.491045	0.269716
	NOP53	NM_015710	+	chr19:48260260-48260262	chr19:48260293-48260298	1461	1492	31	3'UTR	0.523092	0.293698
	ARID5B	NM_032199	+	chr10:63852787-63852789	chr10:63856679-63856684	4023	7913	3890	3'UTR	0.53022	-1.06493
	OGA	NM_012215	-	chr10:103546208-103546210	chr10:103544219-103544224	3194	5178	1984	3'UTR	0.706369	-1.02486
	MIF4GD	NM_001242498	-	chr17:73262821-73262823	chr17:73262327-73262332	929	1418	489	3'UTR	0.707021	-0.930005
