# Supplementary material for: LC3B is an RNA-binding protein to trigger rapid mRNA degradation during autophagy
Source: Nat Commun. 2022 Mar 17;13:1436. doi: 10.1038/s41467-022-29139-1 (PMC8931120; doi:10.1038/s41467-022-29139-1)
Supplement: Supplementary file 6 — Supplementary Data 3 [file 41467_2022_29139_MOESM6_ESM.xlsx]

## Sheet: Data S3a
	Supplementary Data 3a. Sequence information on siRNAs
	siRNAs	sequences
	siLC3B	5′-r(CUGAGAUCGAUCAGUUCAU)d(TT)-3′
	siCNOT1	5'-r(GCUAAAGGAAACGGUGAAA)d(TT)-3'
	siCNOT7	5′-r(GACUCUAUAGAGCUACUAACA)d(TT)-3′
	siPRMT1-1	5′-r(GAGGGCACAUCGUGACUGUGU)d(TT)-3′
	siPRMT1-2	5′-r(GGUGGACAUCUAUACCGUCAA)d(TT)-3′
	siATG5	5′-r(GGAUGCAAUUGAAGCUCAU)d(TT)-3′
	siATG7	5′-r(GGAACACUGUAUAACACCA)d(TT)-3′

## Sheet: Data S3b
	Supplementary Data 3b. Sequence information on oligonucleotides for qRT-PCRs
	Transcripts	Oligonucletide (sense)	Oligonucleotide (antisense)
	PRMT1	5'-CCAGTGGAGAAGGTGGACAT-3'	5'-CTCCCACCAGTGGATCTTGT-3'
	MARS1	5'-CCTGCAGTATCCTGCTGACA-3'	5'-TCCATCAGCGCTTGTATCTG-3'
	RLuc	5’-TGATCCAGAACAAAGGAAAC-3’	5’-TAATACACCGCGCTACTGGCTCAA-3’
	FLuc	5’-CAACACCCCAACATCTTCG-3’	5’-CTTTCCGCCCTTCTTGGCC-3’
	GAPDH	5'-TGGCAAATTCCATGGCACC-3'	5'-AGAGATGATGACCCTTTTG-3'
	TUBA1A	5'-CTTGGAACCCACAGTCATTG-3'	5'-GAAAACCAAGAAGCCCTGGA-3'
	TMED5	5'-CTCCAGAAGGCAAAACCTTA-3'	5'-TGGACTTGATGCTGTTGATG-3'
	ACOT7	5'-ATGGAGACCAAGTGGAGGAA-3'	5'-CATCCATGAGCTTCATGGTC-3'
	CCT7	5'-GCCAAATCCCAAGATGCTGA-3'	5'-TTTTCCAGCAGCTTCCTCTG-3'
	BUD23	5'-AGCCCTGTTACCTGCTGGAT-3'	5'-AGCATTACAGAGCCACTGCA-3'
	COTL1	5'-ACCAAGATCGACAAAGAGGC-3'	5'-GGCAAACAACCGGACGTCAT-3'
	DCTPP1	5'-CGCCTCCATGCTGAGTTTG-3'	5'-CCAGGTTCCCCATCGGTTTTC-3'
	PHGDH	5'-GGCTCAATGGAGCTGTCTTC-3'	5'-TTCAGTCACATGCTGCTTCC-3'
	DDIT4	5'-CGAGTCCCTGGACAGCAG-3'	5'-GGTCACTGAGCAGCTCGAAG-3'

## Sheet: Data S3c
	Supplementary Data 3c. Sequence information on oligonucleotides for poly(A) tail length assay
	Transcripts	Oligonucletide (sense)	Oligonucleotide (antisense)
	COTL1	5’-GAAGCTTCTGTGTAAGCTGC-3’	5’-GAGTGCAGAGATGTTCTTTAC-3’
	CCT7	5’-GATCAATGCGCTGACAGCAG-3’	5’-GCCTCCAGTAAGAAGAGAGTG-3’
