# Supplementary material for: LC3B is an RNA-binding protein to trigger rapid mRNA degradation during autophagy
Source: Nat Commun. 2022 Mar 17;13:1436. doi: 10.1038/s41467-022-29139-1 (PMC8931120; doi:10.1038/s41467-022-29139-1)
Supplement: Supplementary file 8 — Source Data file [file 41467_2022_29139_MOESM8_ESM.xlsx]

## Sheet: Figure 1
Figure 1.
Figure 1. e								Figure 1. f
									Cy5-ACGCCAAUAAAA	mP				Cy5-ACGCCAAAAAAA	mP
										LC3B	LC3B-R/Q	Protein concentration (uM)			LC3B	LC3B-R/Q	Protein concentration (uM)
									1set	232.749	147.663	26		1set	105.65	57.578	26
									2set	229.94	159.759			2set	126.868	52.375
									3set	233.692	157.558			3set	105.824	52.144
									4set	224.668	165.523			4set	119.269	49.937
									5set	237.947	148.913			5set	103.362	65.326
									6set	238.406	157.589			6set	112.596	47.841
									1set	211.687	123.767	13		1set	112.323	56.705	13
									2set	190.007	137.789			2set	86.136	50.222
									3set	196.71	117.358			3set	95.948	57.991
									4set	209.875	130.262			4set	89.561	62.321
									5set	183.436	118.375			5set	82.711	115.103
									6set	191.573	123.547			6set	92.978	98.051
									1set	175.16	81.899	6.5		1set	86.981	107.507	6.5
									2set	168.365	83.87			2set	74.184	110.606
									3set	172.772	80.481			3set	75.984	104.37
									4set	167.309	100.682			4set	67.026	70.232
									5set	159.497	79.47			5set	78.02	71.477
									6set	171.107	73.956			6set	75.403	93.074
									1set	157.358	65.207	3.3		1set	62.238	94.925	3.3
									2set	143.795	66.277			2set	74.661	83.782
									3set	135.724	70.272			3set	58.218	74.879
									4set	148.337	72.507			4set	72.239	65.531
									5set	147.366	82.284			5set	74.375	87.993
									6set	140.28	47.852			6set	60.88	53.954
									1set	121.787	55.357	1.6		1set	81.641	64.738	1.6
									2set	136.701	67.097			2set	49.224	73.002
									3set	122.864	57.635			3set	64.773	50.791
									4set	140.206	57.601			4set	61.872	66.13
									5set	116.648	46.031			5set	73.391	47.229
									6set	133.961	42.608			6set	61.59	49.066
									1set	103.175	34.562	0.8		1set	69.839	69.506	0.8
									2set	88.995	48.896			2set	62.143	56.579
									3set	100.702	40.592			3set	42.334	59.401
									4set	89.831	48.398			4set	62.424	58.485
									5set	96.449	40.189			5set	63.303	49.07
									6set	97.548	60.911			6set	51.34	59.871
									1set	80.173	29.098	0.4		1set	64.252	60.12	0.4
									2set	78.976	36.465			2set	61.736	61.119
									3set	92.354	27.091			3set	60.224	62.288
									4set	84.552	44.17			4set	73.61	58.893
									5set	84.749	28.387			5set	65.242	65.348
									6set	87.363	39.403			6set	62.038	66.018
									1set	72.096	24.612	0.2		1set	57.022	65.586	0.2
									2set	85.545	25.137			2set	67.17	59.179
									3set	75.944	35.111			3set	48.608	54.351
									4set	77.036	30.367			4set	66.115	51.436
									5set	67.501	27.009			5set	62.587	63.465
									6set	84.861	35.599			6set	51.32	59.456
									1set	76.342	37.733	0.1		1set	58.962	54.409	0.1
									2set	62.783	33.387			2set	50.582	52.516
									3set	58.06	23.468			3set	69.522	54.916
									4set	67.257	20.112			4set	52.087	60.166
									5set	53.148	21.259			5set	63.138	50.959
									6set	76.019	35.511			6set	64.117	64.864
									1set	60.881	23.055	0		1set	58.884	57.039	0
									2set	66.161	45.215			2set	52.043	54.516
									3set	59.895	25.756			3set	55.586	62.548
									4set	61.338	11.445			4set	62.634	40.27
									5set	57.817	4.944			5set	54.589	63.577
									6set	58.017	30.729			6set	68.191	54.467

## Sheet: Figure 2
Figure 2.
Figure 2. a-c								Figure 2. d-g
Category	Gene Symbol	Log2(siControl + Rapa / siControl - Rapa)	Log2(siLC3B + Rapa / siControl + Rapa)					Category	Gene Symbol	Log2(siControl + Rapa & CQ / siControl - Rapa & CQ)	Log2(siLC3B + Rapa & CQ / siControl + Rapa & CQ)
3'UTR	PARK7	-0.264524	0.213201					3'UTR	ANKRD39	-1.47082	-0.29694
3'UTR	MFN2	-0.435859	0.378197					3'UTR	HIST2H2BE	-0.789351	-1.52342
3'UTR	PRDM2	0.60003	-0.278852					3'UTR	PGP	-1.24528	-0.0297248
3'UTR	PQLC2	0.0165635	0.64273					3'UTR	DCUN1D5	-1.70339	0.484858
3'UTR	CDC42	-0.176668	0.48638					3'UTR	TSR3	-1.48333	0.329195
3'UTR	SELENON	0.29314	0.0309828					3'UTR	TMED2	-1.13524	0.223265
3'UTR	RCC1	-0.617777	0.42317					3'UTR	UROD	-1.69593	1.15215
3'UTR	EIF3I	-0.550363	0.672634					3'UTR	UBC	-0.043615	0.142033
3'UTR	HDAC1	-0.11419	0.28086					3'UTR	XRCC6	-1.92963	1.52773
3'UTR	MARCKSL1	-0.0834722	0.174993					3'UTR	VKORC1	-1.79709	0.534862
3'UTR	MAP7D1	-0.397749	0.667572					3'UTR	SARAF	-2.07973	0.410684
3'UTR	PTPRF	-0.0312861	-0.524696					3'UTR	ALDOA	-1.21139	1.32493
3'UTR	RPS8	0.0508476	-0.121175					3'UTR	REPS1	-1.50541	0.508671
3'UTR	UROD	-0.265337	0.849295					3'UTR	PHC2	-0.891843	-8.18798e-05
3'UTR	NFIA	0.171866	-0.890876					3'UTR	B3GAT3	-3.38641	0.13786
3'UTR	SRSF11	-0.147774	-0.695208					3'UTR	PFN1	-1.8806	1.85907
3'UTR	MIGA1	0.195035	-0.392255					3'UTR	MTHFD2	-1.71824	0.125202
3'UTR	RPL5	0.187928	-0.218534					3'UTR	SNRPB	-2.39944	1.27412
3'UTR	SARS	-0.686722	0.424497					3'UTR	SNRPD1	-1.97332	1.40436
3'UTR	ATP1A1	-0.197116	0.143648					3'UTR	SRRM2	-0.382468	-0.344457
3'UTR	PTGFRN	-0.0287756	-0.338487					3'UTR	ILF3	-1.21682	0.990116
3'UTR	PHGDH	-0.891992	0.677709					3'UTR	RPL29	-1.21412	4.37728
3'UTR	HIST2H2AC	-0.226154	-0.295875					3'UTR	ADGRL1	-1.00495	0.01374
3'UTR	BOLA1	0.0739877	1.01815					3'UTR	EEF1B2	-2.61115	-
3'UTR	MRPS21	-0.155667	-0.0304766					3'UTR	EXOSC5	-1.97958	0.832146
3'UTR	PSMD4	-0.217966	0.534677					3'UTR	ZFR	-1.55932	0.174431
3'UTR	PSMB4	-0.340703	0.333308					3'UTR	SMCR8	-0.293168	-0.548604
3'UTR	CHTOP	-0.131248	0.286187					3'UTR	DYNLL1	-2.50802	0.125518
3'UTR	ZBTB7B	-0.251232	0.628601					3'UTR	CLUH	-0.567193	-0.13474
3'UTR	SLC50A1	-0.288302	0.973572					3'UTR	MTA1	-0.906234	0.291647
3'UTR	RUSC1	-0.0632546	0.679571					3'UTR	HNRNPF	-0.906795	0.152136
3'UTR	UAP1	-0.277142	-0.281529					3'UTR	GSG2	-0.249207	-0.625335
3'UTR	PRDX6	-0.310047	0.137064					3'UTR	ALG3	-1.26452	0.297275
3'UTR	SNRPE	-0.422639	0.631039					3'UTR	SH3BP2	-0.929071	0.234413
3'UTR	ATF3	0.113136	0.304801					3'UTR	ACLY	-0.755801	0.206354
3'UTR	IARS2	0.376841	-1.20852					3'UTR	SERBP1	-1.3031	0.523101
3'UTR	ARF1	-0.447397	0.442595					3'UTR	CDK6	-0.6771	-0.23183
3'UTR	AURKAIP1	-0.383999	0.714895					3'UTR	TMUB1	-1.13969	0.109795
3'UTR	MRPL20	-0.658794	0.467224					3'UTR	PAK4	-0.919302	-0.154013
3'UTR	ACOT7	-0.640777	0.687782					3'UTR	FXYD5	-1.86491	0.475972
3'UTR	ENO1	-0.666836	0.8433					3'UTR	RBL2	0.0860912	-0.221766
3'UTR	SRM	-0.637086	0.389092					3'UTR	STIP1	-1.22854	0.347189
3'UTR	ATP13A2	0.060919	0.366805					3'UTR	ARPC1A	-1.53976	0.363344
3'UTR	CAPZB	-0.130361	0.411992					3'UTR	HIST2H2AC	0.866157	-2.44634
3'UTR	HNRNPR	-0.0489777	-0.521232					3'UTR	NT5DC2	-1.0722	2.70969
3'UTR	ID3	0.431681	-0.104626					3'UTR	BSDC1	-0.922288	0.235408
3'UTR	SRSF4	-0.477662	-0.138848					3'UTR	RNF26	-0.799705	-0.202682
3'UTR	PUM1	0.4386	-1.18299					3'UTR	MGEA5	-0.606177	0.104375
3'UTR	BSDC1	0.00288879	0.292349					3'UTR	NT5C3B	-1.12239	0.566749
3'UTR	PHC2	-0.200947	0.482991					3'UTR	MRPL21	-2.76696	1.10709
3'UTR	PABPC4	-0.270996	0.0148331					3'UTR	EIF3G	-0.551155	0.79704
3'UTR	PPT1	-0.107118	0.372832					3'UTR	GLO1	-2.7874	1.27861
3'UTR	EBNA1BP2	-0.940499	0.625755					3'UTR	PSMB4	-3.70206	4.95178
3'UTR	ERI3	-0.296166	0.722553					3'UTR	COPE	-2.55765	4.60667
3'UTR	JUN	-0.0103629	1.11553					3'UTR	AP2M1	-1.85381	-
3'UTR	SERBP1	-0.127285	-0.755318					3'UTR	SYNGR2	-2.1314	0.381887
3'UTR	DDAH1	0.0437746	-1.59284					3'UTR	APEH	-0.813302	0.345755
3'UTR	SELENOF	-0.226809	-0.307965					3'UTR	IQSEC1	-0.838564	0.104217
3'UTR	TMED5	-0.883863	0.641473					3'UTR	COTL1	-0.794657	0.348888
3'UTR	CNN3	-0.000527067	-0.432036					3'UTR	WDFY2	-1.063	0.0146106
3'UTR	DRAM2	0.215551	0.223099					3'UTR	RPS14	-5.11139	-
3'UTR	CSDE1	0.0777739	-0.636607					3'UTR	CSDE1	-0.102071	0.10804
3'UTR	SIKE1	-0.0413446	-1.1283					3'UTR	MTA2	-0.881423	0.150879
3'UTR	HIST2H2BE	0.413114	-1.13243					3'UTR	H2AFY	-2.86519	1.36894
3'UTR	APH1A	-0.226289	0.558805					3'UTR	CANX	-1.47453	0.249247
3'UTR	POGZ	0.699416	-0.484222					3'UTR	PRPF19	-1.82027	0.872668
3'UTR	MRPL9	-0.408643	0.459559					3'UTR	RRBP1	-1.15079	-0.0125251
3'UTR	S100A10	0.0968888	0.270282					3'UTR	PYGO2	-0.588015	-0.236444
3'UTR	ILF2	-0.422132	0.244642					3'UTR	H3F3B	-1.01296	0.205377
3'UTR	UBE2Q1	-0.171967	0.047452					3'UTR	PDIA4	-1.13466	-0.32683
3'UTR	PYGO2	-0.0427095	0.835583					3'UTR	PSMC4	-1.87385	0.970367
3'UTR	KRTCAP2	-0.0734867	0.344162					3'UTR	PRDX6	-3.47702	-
3'UTR	YY1AP1	-0.140459	-0.0253					3'UTR	MANF	-1.16825	-0.241331
3'UTR	CCT3	-0.43598	0.236105					3'UTR	IGFBP3	-0.377872	-0.144619
3'UTR	GPATCH4	-0.537447	-0.224524					3'UTR	CAPNS1	-0.954933	1.15622
3'UTR	HDGF	-0.239916	0.613818					3'UTR	KATNB1	-1.12306	0.227663
3'UTR	TAGLN2	-0.388558	1.07899					3'UTR	HDDC2	-3.07794	2.33282
3'UTR	B4GALT3	-0.34797	0.895516					3'UTR	ARID1B	-0.599121	-0.365296
3'UTR	ALDH9A1	0.0662601	-0.0597982					3'UTR	KXD1	-1.08667	0.377257
3'UTR	ARPC5	0.0307983	-0.136313					3'UTR	TUBA1C	-1.11636	0.518253
3'UTR	EDEM3	-0.185621	-1.10299					3'UTR	DHPS	-0.700975	0.373849
3'UTR	TPR	-0.128244	-0.787569					3'UTR	TRIM28	-1.05866	0.210051
3'UTR	ZBTB41	-0.208257	0.804281					3'UTR	SLAIN2	-0.701683	-0.111658
3'UTR	UBE2T	-0.276572	-0.180763					3'UTR	GSPT1	-1.21466	0.588363
3'UTR	NUCKS1	0.374037	-0.768172					3'UTR	NPEPPS	-1.04668	0.148387
3'UTR	YOD1	-0.3333	0.183444					3'UTR	CLPTM1L	-2.68582	1.12017
3'UTR	ENAH	-0.281803	-0.319563					3'UTR	RANGRF	-2.87255	0.061711
3'UTR	CDC42BPA	0.424836	-0.984457					3'UTR	BTBD2	-0.476161	0.00474545
3'UTR	MRPL55	-0.717972	0.623052					3'UTR	COPB2	-1.39444	0.116873
3'UTR	HIST3H2A	-0.101528	-0.173335					3'UTR	CTNNB1	-1.79856	0.598792
3'UTR	HNRNPU	0.00742444	-0.219397					3'UTR	LHX9	0.0289798	-0.231821
3'UTR	VIM	0.13623	0.41907					3'UTR	APPBP2	-0.98523	-0.121354
3'UTR	CDK1	-0.166968	0.0705161					3'UTR	SNX21	-0.79541	-0.157319
3'UTR	ARID5B	0.53022	-1.06493					3'UTR	TRIP10	-0.743898	-0.214076
3'UTR	VPS26A	-0.359925	-0.729863					3'UTR	SEC61G	5.12102	-6.33744
3'UTR	DDIT4	-1.83467	-0.612174					3'UTR	AHSA1	-1.08203	0.336837
3'UTR	HNRNPF	-0.453076	0.197776					3'UTR	PRDX3	0.226498	-1.09122
3'UTR	PPA1	-0.461781	-0.0346389					3'UTR	HMGA1	-0.493723	0.399413
3'UTR	MRPS16	-0.181704	0.00840661					3'UTR	MTHFD1	-1.142	0.398958
3'UTR	ALDH18A1	-0.48687	0.715435					3'UTR	CDK1	-2.10247	1.05953
3'UTR	NDUFB8	-0.301099	0.611364					3'UTR	BTG1	-0.216421	-0.564954
3'UTR	MGEA5	0.706369	-1.02486					3'UTR	PITPNA	-1.73785	1.54871
3'UTR	PRDX3	-0.234073	-0.0610874					3'UTR	CCDC14	1.08474	-2.47708
3'UTR	CD81	-0.24132	0.513347					3'UTR	CCT5	-1.47252	0.398708
3'UTR	RRM1	0.0502251	-0.56467					3'UTR	MC1R	-0.952086	0.182182
3'UTR	RPL27A	0.0339851	0.204348					3'UTR	AURKA	-1.14752	0.0685906
3'UTR	MICAL2	-0.607989	-0.317047					3'UTR	RPS15A	-2.48099	-
3'UTR	NUCB2	-0.152369	-0.186316					3'UTR	TMEM126B	2.84523	-2.95142
3'UTR	POLR2G	-0.348283	0.700082					3'UTR	RPS3	-0.908266	-
3'UTR	SLC3A2	-0.972446	0.997817					3'UTR	PREB	-1.2281	0.150518
3'UTR	COX8A	0.00582214	0.698389					3'UTR	MRPL20	-2.41694	0.749348
3'UTR	STIP1	-0.640056	0.454798					3'UTR	MICAL2	-0.705134	-0.452387
3'UTR	ARL2	0.0201606	0.640981					3'UTR	RACK1	-0.830191	1.34276
3'UTR	DPF2	-0.242751	0.497984					3'UTR	CCNI	-0.402652	0.0410882
3'UTR	SF3B2	-0.409349	0.683656					3'UTR	CKAP5	-0.956814	0.226211
3'UTR	KLC2	-0.195653	0.565418					3'UTR	GINS1	-1.02846	0.266788
3'UTR	GSTP1	-0.20937	0.693074					3'UTR	IDH3B	-1.53358	0.923884
3'UTR	NDUFS8	-0.169788	0.602054					3'UTR	C19orf48	-0.718383	-0.136038
3'UTR	RPS3	0.0381686	0.331912					3'UTR	CCNH	-5.45872	0.743662
3'UTR	EMSY	0.522623	0.226189					3'UTR	INF2	-0.504621	-0.0737217
3'UTR	TMEM126B	-0.711275	0.634929					3'UTR	EEF1A2	-0.458214	0.352119
3'UTR	RNF26	-0.207233	0.496077					3'UTR	GANAB	-2.09431	0.813536
3'UTR	APLP2	0.139231	0.10457					3'UTR	CORO1B	-0.922703	0.263383
3'UTR	DEAF1	-0.108888	0.458047					3'UTR	RAB5C	-0.732997	0.156869
3'UTR	POLR2L	-0.453339	0.224282					3'UTR	MIGA1	-1.47024	0.0239664
3'UTR	NAP1L4	-0.138544	0.176401					3'UTR	CACNG4	-1.17919	0.614923
3'UTR	TAF10	-0.0134279	0.22867					3'UTR	PRDM2	-0.716728	-0.220401
3'UTR	EIF4G2	-0.173927	-0.444113					3'UTR	HNRNPR	-1.83525	0.436521
3'UTR	IMMP1L	-0.25946	1.06062					3'UTR	ELOVL5	-1.01653	0.0252081
3'UTR	CKAP5	0.401078	-1.12054					3'UTR	RAD23A	-0.929811	0.313274
3'UTR	SSRP1	-0.462586	0.587579					3'UTR	ARPC1B	-1.05424	0.188236
3'UTR	PRPF19	-0.531363	0.553743					3'UTR	CCT2	-2.43331	0.467575
3'UTR	DDB1	-0.176621	0.501108					3'UTR	YBX3	-2.59484	0.708061
3'UTR	TMEM258	0.0126057	0.181037					3'UTR	LSM8	-1.26277	0.784389
3'UTR	MTA2	-0.367837	0.311674					3'UTR	ERF	-0.556604	-0.258968
3'UTR	B3GAT3	-0.184572	0.146465					3'UTR	VAT1	-0.680066	0.145186
3'UTR	GANAB	-0.0292059	0.362376					3'UTR	ATP6V1F	-0.775142	0.278105
3'UTR	UBXN1	-0.073898	0.458003					3'UTR	PLCD3	-0.742033	-0.11524
3'UTR	CDCA5	-0.377917	0.455531					3'UTR	RNF157	-0.94549	0.565443
3'UTR	FAU	-0.411791	0.459665					3'UTR	PHB2	-1.06582	1.22876
3'UTR	YIF1A	-0.163289	0.860257					3'UTR	HIST1H3B	-1.05929	-
3'UTR	CORO1B	0.110153	0.789216					3'UTR	CDCA5	-0.987859	0.162503
3'UTR	MRPL21	-0.773141	0.462358					3'UTR	TBC1D22A	-1.02967	-0.157702
3'UTR	DHCR7	-0.613174	0.467964					3'UTR	TFRC	-0.343758	-
3'UTR	ALG8	-0.287632	-0.103966					3'UTR	CCM2	-1.19338	0.376413
3'UTR	PRCP	0.12056	-0.00397236					3'UTR	NUCKS1	-0.714939	0.172033
3'UTR	MRE11A	0.421381	-0.5901					3'UTR	RPS2	-1.13402	-
3'UTR	DCUN1D5	-0.720643	0.271574					3'UTR	ABCF2	-0.823494	0.0548528
3'UTR	HYOU1	-0.442205	0.186581					3'UTR	TARS	-1.68287	0.478514
3'UTR	CD9	-0.20258	-0.230459					3'UTR	SUCLG1	-1.5485	0.869281
3'UTR	GAPDH	-0.313174	0.557083					3'UTR	ERI3	-1.2454	0.90114
3'UTR	COPS7A	-0.14157	0.631667					3'UTR	RBM27	-0.51025	-0.401277
3'UTR	PTMS	0.0898407	0.765861					3'UTR	RPTOR	-0.803449	-0.188379
3'UTR	STRAP	-0.198924	0.234617					3'UTR	SHMT2	-0.941157	0.724456
3'UTR	AEBP2	-0.0542359	-0.978786					3'UTR	SLC23A2	-1.26663	0.110798
3'UTR	PPHLN1	0.704619	-2.39543					3'UTR	PPA1	-2.17015	2.62598
3'UTR	TUBA1C	-0.370971	0.507468					3'UTR	BRF1	-0.900797	0.00383029
3'UTR	TMBIM6	-0.0381904	0.123648					3'UTR	STK24	-1.06698	0.251931
3'UTR	COX14	-0.280661	0.680395					3'UTR	VPS26A	-1.35247	0.589491
3'UTR	ESPL1	0.211857	0.634679					3'UTR	GLRX5	-1.6249	0.39305
3'UTR	PFDN5	-0.0924539	0.415095					3'UTR	PRKCSH	-0.997443	1.02946
3'UTR	HNRNPA1	0.460784	-0.581597					3'UTR	RPL14	-3.41952	-
3'UTR	PA2G4	-0.733988	0.467611					3'UTR	CEBPB	-0.522694	-0.522039
3'UTR	RPL41	0.0936794	-0.0479513					3'UTR	PRMT1	-0.794285	0.615198
3'UTR	MYL6B	-0.0203751	-0.0494049					3'UTR	ZBTB7B	-0.375514	-0.600717
3'UTR	MYL6	-0.256445	0.595911					3'UTR	FKBP8	-0.81989	1.09439
3'UTR	SHMT2	-0.796735	1.02543					3'UTR	KIAA0232	-0.334788	-0.582973
3'UTR	MARS	-0.912602	0.715097					3'UTR	SEC31A	-0.540855	-0.0685442
3'UTR	CCT2	-0.446423	-0.477512					3'UTR	RNF44	-1.40919	0.602229
3'UTR	METAP2	-0.295544	-0.74505					3'UTR	PTGFRN	-0.960308	-0.122531
3'UTR	SLC25A3	-0.134125	0.250172					3'UTR	MAP7D1	-1.02692	0.0763997
3'UTR	HSP90B1	0.336304	-0.685986					3'UTR	EFTUD2	-1.06822	0.60238
3'UTR	PEBP1	-0.554878	0.519457					3'UTR	COPG1	-1.02723	0.309002
3'UTR	DYNLL1	-0.205439	-0.22358					3'UTR	C5orf24	-0.655593	-0.503854
3'UTR	MLXIP	-0.0722182	0.396698					3'UTR	NIF3L1	-1.42124	0.186155
3'UTR	TMED2	-0.0393121	-0.442283					3'UTR	HACD2	-0.654589	-1.04229
3'UTR	FBRSL1	-0.528736	0.710929					3'UTR	SNU13	-1.80974	0.955427
3'UTR	PGAM5	-0.91465	0.506457					3'UTR	SELENOM	-2.4153	0.584206
3'UTR	CHD4	0.0208392	-0.0612084					3'UTR	MIDN	-0.298242	-0.567284
3'UTR	MLF2	-0.422006	0.516369					3'UTR	DDIT4	-0.152366	-0.792016
3'UTR	PHB2	-0.277493	0.563419					3'UTR	PKM	-0.883858	1.75199
3'UTR	YBX3	-0.219782	0.194489					3'UTR	PABPC4	-0.969571	0.489689
3'UTR	FAM60A	-0.234199	-0.936734					3'UTR	RPS11	-0.208316	-
3'UTR	TUBA1B	-0.439266	0.996573					3'UTR	MSH6	-1.13537	-0.0248843
3'UTR	TUBA1A	-0.28277	1.35249					3'UTR	FBL	-1.69388	0.998492
3'UTR	LIMA1	-0.162748	-0.794766					3'UTR	AAMP	-1.90851	1.34139
3'UTR	AAAS	-0.181027	0.969864					3'UTR	BTBD1	0.241009	-3.71986
3'UTR	ATP5G2	0.0672615	0.484874					3'UTR	GLTSCR2	-0.534844	0.906496
3'UTR	SARNP	-0.285251	0.0373841					3'UTR	COMT	-3.44765	0.481656
3'UTR	CS	-0.255644	0.27898					3'UTR	RPS5	-1.89748	-
3'UTR	NACA	-0.173651	-0.130077					3'UTR	BABAM1	-1.71999	2.02164
3'UTR	NAP1L1	0.194768	-0.119653					3'UTR	LOC400927-CSNK1E	-4.97941	0.3785
3'UTR	BTG1	0.0666144	-0.200259					3'UTR	MRPS16	-1.17877	0.349618
3'UTR	NDUFA12	-0.213949	0.151591					3'UTR	YOD1	-0.408401	-0.288804
3'UTR	PPP1CC	-0.21629	-0.00637915					3'UTR	SF3B2	-0.869425	0.0959461
3'UTR	CIT	0.730949	-0.783272					3'UTR	HIST1H1C	-0.702354	-0.984291
3'UTR	RPLP0	-0.00457633	0.534277					3'UTR	MAD2L1	-2.25805	1.27611
3'UTR	RSRC2	-0.319089	0.10768					3'UTR	GPS1	-0.533915	0.126108
3'UTR	UBC	-0.175581	0.427093					3'UTR	NDUFAF3	-1.74265	0.127054
3'UTR	POMP	-0.512615	0.372036					3'UTR	POLR2E	-1.346	0.623095
3'UTR	DGKH	0.722615	-0.810836					3'UTR	MARCKS	-1.24841	0.0777369
3'UTR	WDFY2	-0.0254825	-0.220824					3'UTR	RPL28	-0.710279	0.659812
3'UTR	FARP1	0.313558	-0.0749748					3'UTR	MCM6	-1.88376	0.612572
3'UTR	HMGB1	-0.101398	-0.33819					3'UTR	NDUFAB1	-5.77091	3.09794
3'UTR	TSC22D1	0.21952	-0.731208					3'UTR	MED25	-1.51354	0.645427
3'UTR	TPT1	0.173247	0.231697					3'UTR	ARID5B	-0.259835	-0.317305
3'UTR	ESD	-0.202369	0.584338					3'UTR	SELENOS	-2.57145	0.574695
3'UTR	COMMD6	0.282045	-0.534772					3'UTR	RPL18	-1.26749	1.42475
3'UTR	RBM26	-0.104083	-0.675783					3'UTR	OAZ1	-4.48934	2.1368
3'UTR	STK24	-0.267833	0.124746					3'UTR	NAP1L4	-1.45609	0.369607
3'UTR	OXA1L	-0.00242062	-0.0360485					3'UTR	SRSF4	-1.08106	0.0672955
3'UTR	LRR1	-0.641589	-0.350245					3'UTR	SRM	-1.73771	0.947554
3'UTR	C14orf166	-0.198781	-0.0721674					3'UTR	KHSRP	-0.843788	-0.0339035
3'UTR	MTHFD1	-0.358449	0.221918					3'UTR	CNBP	-3.34387	2.86701
3'UTR	AHSA1	-0.823478	0.529975					3'UTR	UBE2T	-1.63308	0.778858
3'UTR	SLIRP	-0.761125	0.29222					3'UTR	SRRT	-1.04964	0.171845
3'UTR	CALM1	-0.230638	-0.0195178					3'UTR	UAP1	-1.34483	0.598739
3'UTR	GLRX5	-0.316525	0.521776					3'UTR	POGZ	-0.519361	-0.302978
3'UTR	INF2	-0.52588	0.407405					3'UTR	AEBP2	-0.606483	-0.300576
3'UTR	SIVA1	-0.328837	0.686646					3'UTR	RFC2	-1.31628	0.472244
3'UTR	MTA1	0.119581	-0.479703					3'UTR	RPL27A	-1.49969	-
3'UTR	HNRNPC	-0.358031	0.29181					3'UTR	SLC9A3R1	-0.9016	0.248073
3'UTR	DAD1	-0.276931	0.12264					3'UTR	RPS9	-1.9583	-
3'UTR	FERMT2	-0.251529	-1.15494					3'UTR	RPL9	-4.3566	-
3'UTR	SIX1	-0.223257	-0.268408					3'UTR	BRPF3	-0.352969	-0.502078
3'UTR	RAB15	0.294985	0.341897					3'UTR	ATP6V0C	-2.22893	0.141271
3'UTR	ACTN1	-0.271037	0.186969					3'UTR	DEAF1	-0.710348	-0.128744
3'UTR	NPC2	0.153859	0.479196					3'UTR	TAF10	-2.63838	0.360435
3'UTR	NDUFB1	-0.0296276	0.187353					3'UTR	PCBP1	-0.972829	-0.0614124
3'UTR	BTBD7	0.348665	-0.743307					3'UTR	DROSHA	-0.641587	-0.0368541
3'UTR	CKB	-0.426218	0.106054					3'UTR	UBE2Q1	-1.22125	0.19948
3'UTR	C14orf2	-0.240134	0.419162					3'UTR	TUBA1B	-1.19792	0.931756
3'UTR	BRF1	-0.200837	0.859499					3'UTR	MAZ	-0.675215	-0.0110732
3'UTR	B2M	-0.132407	0.122361					3'UTR	MRPL55	-1.41441	0.165252
3'UTR	EID1	0.197078	-0.159732					3'UTR	KLC2	-0.959671	0.273544
3'UTR	RPLP1	-0.0344057	0.199854					3'UTR	RPS8	-2.57972	-
3'UTR	IREB2	-0.129046	-1.59925					3'UTR	GUSB	-1.69091	0.460877
3'UTR	PSMA4	-0.465302	0.31568					3'UTR	CNOT1	-0.575755	-0.232557
3'UTR	PPIB	-0.395966	0.073196					3'UTR	NUBP2	-1.24878	0.6799
3'UTR	ANP32A	-0.185169	0.00796087					3'UTR	GEMIN4	-0.566406	-0.406467
3'UTR	PKM	0	0					3'UTR	E2F4	-0.870468	0.118316
3'UTR	ETFA	-0.226138	0.0695684					3'UTR	TXNL4A	-3.01875	1.80495
3'UTR	BTBD1	-0.447507	0.169946					3'UTR	ADAMTS1	-0.347575	-0.662311
3'UTR	POLG	-0.354481	0.938375					3'UTR	HSPA9	-2.13825	0.820944
3'UTR	SELENOS	-0.439981	0.247291					3'UTR	PPM1G	-1.30222	0.326078
3'UTR	NME4	-0.369579	0.2633					3'UTR	UBE2E1	-3.88205	1.10294
3'UTR	NUBP2	-0.306518	0.929772					3'UTR	ARRB2	-1.45182	0.535598
3'UTR	ATP6V0C	-0.189319	0.7565					3'UTR	AAAS	-1.30751	0.238163
3'UTR	SRRM2	-0.0907952	-0.115129					3'UTR	LIMA1	-1.09655	0.414265
3'UTR	UQCRC2	-0.165216	-0.339375					3'UTR	NFIA	-0.856797	-0.33607
3'UTR	MAZ	-0.122408	0.411141					3'UTR	HSP90AB1	-2.0431	0.923404
3'UTR	TMEM219	0.322947	0.778399					3'UTR	MRPL4	-1.22709	0.214902
3'UTR	INO80E	-0.381912	0.697326					3'UTR	DLD	-2.27596	3.63415
3'UTR	ALDOA	-0.547364	0.814426					3'UTR	PUM1	-0.295022	-0.445068
3'UTR	PPP4C	-0.119398	0.62886					3'UTR	NUP62	-0.48137	-0.470771
3'UTR	FBRS	-0.090681	0.619429					3'UTR	YIF1B	-2.17611	0.589505
3'UTR	BCKDK	-0.277011	0.0949247					3'UTR	CKB	-2.05482	1.2462
3'UTR	ORC6	0.0734118	-0.136642					3'UTR	CHD4	-1.34406	0.200576
3'UTR	HEATR3	-0.61802	0.263018					3'UTR	TMEM165	-1.47872	-0.0401268
3'UTR	RBL2	0.884057	-1.57235					3'UTR	FTL	-2.02898	-
3'UTR	KATNB1	-0.515475	0.151315					3'UTR	VIM	-0.722925	0.396492
3'UTR	E2F4	-0.3134	0.350609					3'UTR	COPS7A	-1.13381	0.168587
3'UTR	TMEM208	-0.69996	0.839795					3'UTR	CALR	-1.17845	0.0349449
3'UTR	NUTF2	-0.294777	0.354529					3'UTR	KDM3A	-0.857739	0.00669635
3'UTR	SF3B3	-0.211211	0.0959679					3'UTR	PPHLN1	-1.59066	0.315527
3'UTR	USP10	-0.342233	-0.112445					3'UTR	PTPRF	-0.699257	-0.602432
3'UTR	COX4I1	-0.142987	0.339425					3'UTR	CAMTA2	-0.404646	-0.261798
3'UTR	TRAPPC2L	-0.406262	0.723196					3'UTR	SNRPD3	-3.82262	-
3'UTR	MC1R	0.452727	1.18898					3'UTR	YIF1A	-1.98127	0.449631
3'UTR	METTL26	-0.473163	0.646649					3'UTR	RRM1	-2.10216	1.28846
3'UTR	TSR3	-0.310786	0.741673					3'UTR	CD81	-4.97119	1.56115
3'UTR	NME3	0.122552	-0.50106					3'UTR	ZNF24	-0.633973	-0.303763
3'UTR	RPS2	-0.0224866	0.396557					3'UTR	IGF2R	-0.572097	-0.43529
3'UTR	PGP	-0.233632	0.497747					3'UTR	RNF167	-0.901299	0.0902298
3'UTR	ELOB	-0.0983751	0.549331					3'UTR	EIF3K	-2.96618	2.22166
3'UTR	TRAP1	-0.59769	0.395534					3'UTR	POLR2J	-1.31662	4.18496
3'UTR	NMRAL1	0.156748	0.405195					3'UTR	MINA	-1.77408	-0.00870738
3'UTR	GSPT1	-0.190784	-0.14838					3'UTR	IMPDH2	-0.84712	0.578048
3'UTR	RPS15A	0.00986366	0.127548					3'UTR	TOP2A	-1.65681	0.318751
3'UTR	ARL6IP1	0.365807	-1.11517					3'UTR	GPI	-1.68881	1.12266
3'UTR	NDUFAB1	-0.545678	0.46597					3'UTR	MIF4GD	-1.16155	0.533388
3'UTR	DCTPP1	-1.06766	0.501231					3'UTR	MRE11A	-0.663641	0.0305394
3'UTR	VKORC1	-0.228958	0.491552					3'UTR	COX14	-2.6192	1.14665
3'UTR	CNOT1	0.376334	-1.5222					3'UTR	AMOTL2	-0.882071	-0.264192
3'UTR	RFWD3	0.0129547	-0.594037					3'UTR	SLC3A2	-1.14296	-0.101908
3'UTR	COTL1	-0.54083	0.816291					3'UTR	SELENON	-0.478783	0.0773913
3'UTR	APRT	-0.143486	0.275846					3'UTR	ACTG1	-0.592189	-0.0129025
3'UTR	GSG2	-0.0757212	0.157599					3'UTR	PLRG1	-1.32882	0.811518
3'UTR	ARRB2	-0.484279	-0.000906781					3'UTR	ARL6	-0.684069	0.36151
3'UTR	PSMB6	-0.499738	0.894768					3'UTR	FERMT2	-1.10871	-0.0527071
3'UTR	RNF167	-0.268806	0.339054					3'UTR	AP2A1	-0.513954	-0.0060703
3'UTR	RNASEK	-0.0152305	0.521966					3'UTR	ARF1	-0.894181	0.289303
3'UTR	POLR2A	-0.109	0.432316					3'UTR	ANO10	-1.3702	-0.0690404
3'UTR	EIF4A1	-0.471457	0.565978					3'UTR	NMRAL1	-1.46399	0.466857
3'UTR	RANGRF	-0.653168	0.828377					3'UTR	GPATCH4	-1.79883	0.00639912
3'UTR	UBB	0.0595443	0.408346					3'UTR	RNASET2	-3.54798	0.722153
3'UTR	SMCR8	0.186435	-0.119417					3'UTR	OXA1L	-0.753523	0.38633
3'UTR	DUSP14	-0.52185	0.282975					3'UTR	ELOVL1	-1.22601	0.489264
3'UTR	CISD3	-0.680356	0.397309					3'UTR	APH1A	-1.10879	0.54394
3'UTR	RPL19	-0.125387	0.219474					3'UTR	NPTX1	-0.789976	-0.0352837
3'UTR	EIF1	-0.258834	0.662746					3'UTR	HIST1H2BD	0.352074	-0.483231
3'UTR	RPL27	-0.216726	0.158426					3'UTR	RCC1	-0.975207	0.221836
3'UTR	TMUB2	0.0976232	0.472464					3'UTR	U2SURP	-2.00699	0.777602
3'UTR	NPEPPS	-0.0224259	-0.195716					3'UTR	YY1AP1	-0.783249	0.273292
3'UTR	NME1	-0.630364	1.07681					3'UTR	EPB41L2	-0.587811	0.28524
3'UTR	RPL38	-0.109925	0.0688973					3'UTR	DDX56	-1.32285	0.235978
3'UTR	SLC9A3R1	-0.667174	0.500708					3'UTR	HNRNPC	-2.36162	-
3'UTR	SYNGR2	-0.621939	0.12947					3'UTR	AKT1S1	-0.969613	0.66106
3'UTR	ENDOV	0.0143263	1.03899					3'UTR	IARS2	-1.83022	0.582874
3'UTR	RPTOR	-0.123477	0.960738					3'UTR	PPP1CC	-0.706244	0.221754
3'UTR	NDUFAF8	-0.463115	0.309592					3'UTR	ARL2	-1.03243	0.582759
3'UTR	MRPL12	-0.583531	0.44987					3'UTR	HNRNPU	-1.83969	0.438318
3'UTR	ANAPC11	0.0193572	0.50798					3'UTR	HIST3H2A	-1.03246	-0.706201
3'UTR	RAC3	-0.207038	0.454476					3'UTR	CCT4	-1.69343	0.682778
3'UTR	GPS1	-0.367823	0.34074					3'UTR	P4HB	-1.55972	1.15112
3'UTR	GEMIN4	-0.499187	0.498263					3'UTR	B4GALT3	-1.19275	0.006139
3'UTR	YWHAE	-0.194299	-0.311563					3'UTR	PUM2	-0.203961	-0.645593
3'UTR	PITPNA	-0.288671	-0.201932					3'UTR	AURKAIP1	-1.85199	0.489373
3'UTR	SLC43A2	-0.808212	1.80218					3'UTR	RUSC1	-1.23737	0.563906
3'UTR	PRPF8	-0.197689	0.218523					3'UTR	UBB	-0.234115	1.70973
3'UTR	CLUH	-1.07874	0					3'UTR	EIF4A1	-0.9194	0.389204
3'UTR	MYBBP1A	-0.946652	0.187098					3'UTR	C1QBP	-1.71263	1.25184
3'UTR	PFN1	-0.379304	0.80853					3'UTR	RPL32	-5.26932	-
3'UTR	CAMTA2	0.123656	0.33635					3'UTR	GNB2	-0.978707	0.410014
3'UTR	C1QBP	-0.602866	0.315228					3'UTR	ANP32A	-2.07478	0.848062
3'UTR	NAA38	-0.105621	0.843617					3'UTR	GMPPA	-1.15239	0.494815
3'UTR	TMEM107	0.676417	0.352926					3'UTR	TIMMDC1	-3.78309	1.76455
3'UTR	CTC1	-0.0117278	0.673558					3'UTR	IDH1	-1.85068	0.264676
3'UTR	CENPV	-0.508319	-0.40814					3'UTR	PPP4C	-1.17272	0.380359
3'UTR	USP22	-0.0856635	0.528797					3'UTR	ADGRE5	-1.35076	0.242592
3'UTR	UNC119	-0.108042	0.197052					3'UTR	ZNHIT1	-3.73434	0.678613
3'UTR	RPL23	-0.0227354	0.0584086					3'UTR	PGAM5	-0.988103	0.0695255
3'UTR	TOP2A	0.424845	-1.00306					3'UTR	ZBTB41	-2.20753	1.23256
3'UTR	NT5C3B	-0.359223	0.178344					3'UTR	MRPS27	-0.828624	0.228936
3'UTR	ACLY	-0.343337	0.299104					3'UTR	QTRT1	-2.67084	1.45933
3'UTR	DNAJC7	-0.343324	-0.529776					3'UTR	PRPF8	-0.191904	-0.333075
3'UTR	RAB5C	-0.574482	0.626817					3'UTR	FER	-0.349119	-0.387172
3'UTR	VAT1	-0.0429659	0.890124					3'UTR	THAP4	-0.987347	0.0321546
3'UTR	SLC25A39	-0.154747	0.0714356					3'UTR	KDELR1	-2.69037	1.12436
3'UTR	EFTUD2	-0.598141	0.565342					3'UTR	SAMD1	-0.725253	-0.147165
3'UTR	PLCD3	-0.346337	0.773825					3'UTR	TET3	-0.329716	-0.527411
3'UTR	APPBP2	0.267841	-0.791118					3'UTR	EID1	-1.75498	0.325086
3'UTR	HN1	-0.575197	0.24675					3'UTR	CCT7	-1.25394	0.803303
3'UTR	MIF4GD	0.707021	-0.930005					3'UTR	MYL12A	-1.06776	0.630135
3'UTR	GALK1	-0.0795572	0.751639					3'UTR	SLC43A2	-1.56381	0.324823
3'UTR	H3F3B	-0.219296	0.0452044					3'UTR	RPL19	-0.792235	-
3'UTR	TRIM65	-0.246668	0.580438					3'UTR	FUZ	-1.25924	0.670741
3'UTR	RNF157	0.403916	0.695773					3'UTR	TRIM65	-1.46796	1.12244
3'UTR	TK1	0.580702	-0.335242					3'UTR	SLC25A39	-2.09341	-
3'UTR	NPTX1	-0.0911718	-1.04714					3'UTR	NME3	-4.10115	0.59824
3'UTR	ACTG1	-0.261273	0.288415					3'UTR	CALM1	-2.67981	2.23508
3'UTR	P4HB	-0.238183	0.122678					3'UTR	MRPL9	-1.39572	0.194409
3'UTR	TYMS	0.0219305	0.152112					3'UTR	POLG	-0.508898	-0.482381
3'UTR	MYL12A	0.190435	-0.333921					3'UTR	GSTP1	-4.31882	-
3'UTR	SNRPD1	-0.336025	0.0241229					3'UTR	YWHAE	-1.40598	0.334055
3'UTR	ZNF24	-0.116391	-0.387308					3'UTR	ALDH18A1	-1.32967	0.15093
3'UTR	ATP5A1	-0.14396	-0.0174029					3'UTR	MYL6B	-1.56304	2.36758
3'UTR	IER3IP1	-0.195328	0.179417					3'UTR	MLXIP	-0.742383	-0.0361115
3'UTR	TXNL4A	-0.355226	0.717642					3'UTR	JUN	0.0860365	-1.31296
3'UTR	BSG	-0.0400811	0.446056					3'UTR	RFWD3	-1.12635	0.059334
3'UTR	PTBP1	-0.383018	0.593559					3'UTR	FBRSL1	-1.25135	0.253428
3'UTR	GPX4	-0.217762	0.159603					3'UTR	CDC42	-1.98783	0.922583
3'UTR	ATP5D	-0.414785	0.686063					3'UTR	LSM5	1.45146	-1.94638
3'UTR	MIDN	-0.0723684	0.188371					3'UTR	IFRD2	-1.21281	0.154708
3'UTR	OAZ1	-0.40718	0.723147					3'UTR	DRAM2	-1.47335	0.555176
3'UTR	SF3A2	-0.137822	0.591315					3'UTR	ATP5D	-2.28663	0.705631
3'UTR	TRIP10	-0.70773	0.803411					3'UTR	ENAH	-1.03383	0.0517103
3'UTR	RPS28	-0.0148229	0.347261					3'UTR	CIT	-0.537638	-0.139014
3'UTR	UBL5	-0.137675	0.537471					3'UTR	NAPA	-2.28734	0.54173
3'UTR	MRPL4	-0.791877	0.807709					3'UTR	EIF3I	-1.38246	1.57769
3'UTR	ILF3	-0.245569	0.313684					3'UTR	FBRS	-0.797751	-0.230447
3'UTR	QTRT1	-0.40869	0.478023					3'UTR	MFN2	-1.09025	0.201793
3'UTR	PRKCSH	0.0310797	0.308197					3'UTR	TUBA1A	-1.48683	0.625795
3'UTR	RNASEH2A	-0.0480578	0.753698					3'UTR	RPLP0	-0.478741	3.46926
3'UTR	CALR	-0.138627	-0.303739					3'UTR	HIST1H2BJ	0.0666062	-1.81557
3'UTR	RAD23A	-0.110412	0.409769					3'UTR	FARSB	-2.4068	0.706274
3'UTR	ADGRE5	-0.178059	0.759396					3'UTR	CTC1	-0.991766	0.338367
3'UTR	BABAM1	0.0290765	0.683535					3'UTR	CEBPZOS	-2.88996	0.470056
3'UTR	KXD1	-0.205432	0.679378					3'UTR	GALK1	-1.58017	0.331901
3'UTR	UBA52	-0.12822	0.280119					3'UTR	SLC25A23	-0.679855	0.291344
3'UTR	NDUFA13	-0.214401	0.537367					3'UTR	DPF2	-0.944234	-0.0198578
3'UTR	PDCD5	-0.620804	0.125459					3'UTR	BSG	-5.72587	1.45336
3'UTR	GPI	-0.487443	0.195954					3'UTR	MOB1A	-0.417061	-0.236856
3'UTR	FXYD5	-0.159923	-0.0316108					3'UTR	DDAH1	-0.201268	0.822704
3'UTR	PSENEN	0.0383912	0.434372					3'UTR	YARS	-1.33358	0.471339
3'UTR	CAPNS1	-0.0456867	0.679705					3'UTR	BAP1	-0.525016	0.0938841
3'UTR	EIF3K	-0.266037	0.328353					3'UTR	HN1	-1.34926	0.61047
3'UTR	PAK4	-0.180439	0.722111					3'UTR	CUL1	-1.19819	0.17144
3'UTR	PSMC4	-0.57827	0.922563					3'UTR	EMSY	-0.974407	0.129242
3'UTR	CCDC9	-0.431544	1.144					3'UTR	GSK3A	-0.992948	0.222381
3'UTR	GLTSCR2	0.523092	0.293698					3'UTR	EIF1	-1.86545	0.523038
3'UTR	FTL	0.130934	0.417679					3'UTR	RAC3	-1.58667	0.667124
3'UTR	RPS11	-0.0820047	0.302697					3'UTR	SRSF7	-1.68083	0.412812
3'UTR	PRMT1	-0.913347	0.534866					3'UTR	SLC1A5	-1.14344	-0.006813
3'UTR	AP2A1	-0.0575804	0.166953					3'UTR	GTPBP2	-1.3441	0.704106
3'UTR	MED25	-0.151192	0.482749					3'UTR	TK1	-1.33339	0.224586
3'UTR	PPP2R1A	-0.299447	0.762639					3'UTR	UNC119	-0.526055	0.486842
3'UTR	RPS9	-0.20749	0.561401					3'UTR	TCP1	-1.78816	0.834322
3'UTR	LENG8	0.168876	-0.243513					3'UTR	SIKE1	-1.16733	0.58015
3'UTR	RPL28	0.118286	0.390198					3'UTR	USP10	-1.08583	-0.0308933
3'UTR	U2AF2	-0.459326	0.996463					3'UTR	IMPDH1	-1.33493	0.765813
3'UTR	RPS5	-0.253844	0.608026					3'UTR	ARPC5	-1.34904	0.291592
3'UTR	TRIM28	-0.320852	0.778588					3'UTR	SLC25A3	-1.54734	1.59233
3'UTR	POLR2E	-0.509439	0.857769					3'UTR	PRELID3B	-0.854064	-0.0461028
3'UTR	BTBD2	0.329042	0.470882					3'UTR	ANKHD1	-1.84675	0.486292
3'UTR	PLEKHJ1	-0.119025	0.635374					3'UTR	ADD1	-1.24042	0.781442
3'UTR	LSM7	-0.298544	0.456233					3'UTR	DEK	-1.52077	1.01076
3'UTR	SH3GL1	-0.355071	1.00923					3'UTR	ATP13A2	-0.62631	-0.14304
3'UTR	MLLT1	-0.094099	0.80112					3'UTR	TYMS	-1.19936	0.331965
3'UTR	KHSRP	-0.358158	0.278784					3'UTR	RNASEH2A	-1.4266	0.625814
3'UTR	SLC25A23	0.00369865	0.460985					3'UTR	RHOA	-1.40846	1.27242
3'UTR	EIF3G	-0.248099	0.564529					3'UTR	NDUFAF4	-2.06944	0.401289
3'UTR	CDC37	-0.617771	0.465055					3'UTR	RPS16	-1.81488	2.05505
3'UTR	DHPS	0.0789205	0.694465					3'UTR	CS	-0.79791	0.47208
3'UTR	SAMD1	0.00937541	0.525175					3'UTR	CISD3	-1.47563	0.305275
3'UTR	ADGRL1	-0.296606	0.254213					3'UTR	COX7A2L	-1.27668	0.902908
3'UTR	GIPC1	-0.269045	0.687222					3'UTR	PMM1	-1.03824	0.189319
3'UTR	FKBP8	0.0658696	0.508983					3'UTR	GAPDH	-0.658392	-
3'UTR	COPE	-0.230662	0.652016					3'UTR	DHCR7	-0.525559	-0.233359
3'UTR	YIF1B	-0.263221	0.964587					3'UTR	INSIG1	-1.04606	-0.0589408
3'UTR	RPS16	-0.0592997	0.39872					3'UTR	PLEKHJ1	-1.95557	1.58891
3'UTR	FBL	-0.362257	0.798596					3'UTR	UQCRC2	-1.12893	0.829131
3'UTR	EXOSC5	-0.458859	0.963848					3'UTR	SIX1	-0.591275	-0.423611
3'UTR	GSK3A	-0.337375	0.457463					3'UTR	YWHAB	-1.89975	0.997129
3'UTR	ERF	-0.471236	0.599828					3'UTR	SARS	-1.16595	0.357155
3'UTR	SNRPD2	-0.167523	0.344205					3'UTR	SSRP1	-1.47743	1.10254
3'UTR	SYMPK	-0.214441	0.522654					3'UTR	AHCY	-0.725158	0.891949
3'UTR	STRN4	-0.0540797	0.683157					3'UTR	BRD8	-0.552438	-0.206271
3'UTR	SLC1A5	-0.874003	0.684624					3'UTR	CENPV	-1.55526	0.830606
3'UTR	AP2S1	-0.255387	0.81709					3'UTR	RAB15	-0.254609	0.175317
3'UTR	NAPA	-0.0212456	0.127608					3'UTR	POLR2A	-0.498054	-0.00899458
3'UTR	LIG1	0.491045	0.269716					3'UTR	LRR1	-1.76871	0.80105
3'UTR	KDELR1	-0.170795	0.396171					3'UTR	DCTN4	-1.71601	0.617079
3'UTR	RPL18	-0.0613602	0.397518					3'UTR	SH3GL1	-1.07393	0.22213
3'UTR	IRF3	-0.316076	0.502531					3'UTR	RBM26	-1.13907	0.0939857
3'UTR	FUZ	-0.147658	0.820452					3'UTR	YIPF3	-1.4589	0.261105
3'UTR	AKT1S1	-0.346066	1.03304					3'UTR	MDH2	-1.64382	1.0195
3'UTR	NUP62	-0.33324	0.207581					3'UTR	TAGLN2	-1.74035	1.39072
3'UTR	C19orf48	-0.408326	1.05547					3'UTR	CNN3	-0.572375	0.0332015
3'UTR	CEBPZOS	0.0812377	-0.124922					3'UTR	ACOT7	-1.00385	0.473083
3'UTR	MSH6	0.110879	-0.50096					3'UTR	PA2G4	-1.75515	0.729001
3'UTR	MDH1	-0.171615	-0.0202461					3'UTR	LENG8	-4.0671	0.380898
3'UTR	PCBP1	-0.34039	0.524813					3'UTR	TRAP1	-0.939359	0.428269
3'UTR	CCT7	-0.544742	0.481844					3'UTR	ID3	-0.335209	-0.678285
3'UTR	TET3	0.456618	-1.11732					3'UTR	MLLT1	-1.04357	-0.0648722
3'UTR	MTHFD2	-0.479646	-0.261882					3'UTR	CCT3	-1.34621	0.851242
3'UTR	TMSB10	0.0329387	0.522126					3'UTR	PQLC2	-1.05955	0.112932
3'UTR	PTCD3	-0.0663533	-0.731316					3'UTR	RNF150	-0.374227	-0.00247202
3'UTR	KDM3A	0.218161	-0.314852					3'UTR	TPX2	-1.3952	0.315903
3'UTR	MZT2B	0.114135	0.177233					3'UTR	CCDC9	-0.387432	-0.420569
3'UTR	NIF3L1	-0.13234	-0.35102					3'UTR	HIST1H2BC	-5.05902	-
3'UTR	NOP58	-0.597671	-0.0431215					3'UTR	RBM39	-1.1073	0.162281
3'UTR	EEF1B2	-0.252983	0.280086					3'UTR	DGKH	-0.81667	-0.349425
3'UTR	RPL37A	-0.0649235	0.192151					3'UTR	ATP5A1	-1.75015	1.61859
3'UTR	GMPPA	-0.235529	0.501363					3'UTR	TRA2A	-4.46995	2.82764
3'UTR	SEPT2	0.214381	-1.15892					3'UTR	PTMS	-0.893172	0.408428
3'UTR	PUM2	0.187854	-0.656018					3'UTR	UBXN1	-1.22907	0.651469
3'UTR	OST4	0.0629077	0.00503908					3'UTR	PSMB6	-3.58974	1.33652
3'UTR	PREB	-0.547819	0.656258					3'UTR	SLC25A17	-1.31326	0.495564
3'UTR	EIF2B4	-0.493391	0.524835					3'UTR	PSMD4	-1.60624	1.35877
3'UTR	PPM1G	-0.461253	0.526169					3'UTR	FARP1	-0.378105	0.0954751
3'UTR	SRSF7	-0.344134	-0.0333475					3'UTR	SLC50A1	-2.43689	2.29828
3'UTR	COX7A2L	-0.00780458	0.365257					3'UTR	SOX12	-0.72684	-0.259044
3'UTR	LRPPRC	-0.320478	-0.617201					3'UTR	SRPK1	-1.12498	0.330933
3'UTR	RTN4	0.0229684	-0.375287					3'UTR	TMUB2	-0.803325	0.253696
3'UTR	XPO1	-0.233741	-0.692479					3'UTR	TRAPPC2L	-1.86726	0.349508
3'UTR	CCT4	-0.352986	-0.262756					3'UTR	EDEM3	-0.886881	0.0180285
3'UTR	BOLA3	-0.262066	0.240333					3'UTR	CAPZB	-2.30587	1.23977
3'UTR	MOB1A	0.0116522	-0.915057					3'UTR	RANGAP1	-1.05065	0.266973
3'UTR	SUCLG1	-0.558829	0.608678					3'UTR	METAP2	-1.94187	2.81238
3'UTR	ANKRD39	-0.551002	0.607733					3'UTR	DCTPP1	-1.87001	0.498335
3'UTR	MZT2A	0.109032	0.383469					3'UTR	MRPL12	-1.2057	0.123444
3'UTR	MCM6	0.0972354	-0.502495					3'UTR	RSRC2	-0.85547	-0.324403
3'UTR	ATP5G3	-0.647065	0.488302					3'UTR	SF3A2	-0.784683	0.240408
3'UTR	HSPD1	-0.558638	-0.444277					3'UTR	HDGF	-1.52789	1.15806
3'UTR	IDH1	-0.281242	-0.00429114					3'UTR	INO80E	-1.42421	0.859231
3'UTR	AAMP	-0.65803	0.685355					3'UTR	ALDH9A1	-1.7986	1.02393
3'UTR	FARSB	-0.720677	0.369915					3'UTR	XPO1	-1.21018	0.421595
3'UTR	NCL	-0.562508	-0.367151					3'UTR	U2AF2	-1.14833	0.0503608
3'UTR	HDLBP	-0.059339	-0.153523					3'UTR	SOX4	-0.0966275	-0.811062
3'UTR	THAP4	-0.558866	0.479681					3'UTR	ENDOV	-1.33922	0.452493
3'UTR	SOX12	0.07262	0.00244303					3'UTR	USP22	-1.05682	0.175889
3'UTR	GINS1	-0.0834623	0.0140097					3'UTR	GIPC1	-1.12299	0.314436
3'UTR	TPX2	0.141212	-0.108564					3'UTR	CDC37	-1.23542	-
3'UTR	RPN2	0.0937165	-0.133944					3'UTR	CALU	-0.847133	-0.244004
3'UTR	YWHAB	-0.128353	-0.0209864					3'UTR	C5orf51	-0.726643	-0.335058
3'UTR	SNX21	-0.0766698	1.01318					3'UTR	MOB3C	-0.534941	-0.374819
3'UTR	CEBPB	-1.22323	1.25738					3'UTR	SFXN1	-1.4308	0.234228
3'UTR	RPS21	-0.130693	0.322981					3'UTR	MRPS21	-1.85073	1.20781
3'UTR	SNRPB	-0.532223	0.715505					3'UTR	GPX4	-1.25217	1.12513
3'UTR	IDH3B	-0.595489	0.562703					3'UTR	TRAK1	-0.655786	-0.280923
3'UTR	SLC23A2	0.277937	-1.0629					3'UTR	FAM60A	-0.96514	-0.0869214
3'UTR	RRBP1	-0.120857	0.243247					3'UTR	BRI3	-1.58901	0.373727
3'UTR	AHCY	-0.413146	0.96464					3'UTR	TSC22D1	-0.311193	-0.579292
3'UTR	RBM39	-0.362216	0.0683756					3'UTR	HYOU1	-0.84708	-0.0661622
3'UTR	AURKA	-0.106328	-0.138141					3'UTR	BACE2	-1.84189	0.166525
3'UTR	PRELID3B	-0.040123	-0.904719					3'UTR	MARS	-1.28974	0.179445
3'UTR	PSMA7	-0.332965	0.500824					3'UTR	ACTN1	-0.782561	-0.119962
3'UTR	EEF1A2	0.230496	0.0823019					3'UTR	SRSF11	-2.48607	0.539671
3'UTR	SOD1	-0.278961	0.621534					3'UTR	SF3B3	-0.836706	0.0895329
3'UTR	BACE2	-0.178056	-0.303295					3'UTR	BTBD7	-0.28007	-0.346486
3'UTR	ATP5J	-0.28794	0.300473					3'UTR	ATP1A1	-1.42691	0.0575896
3'UTR	ADAMTS1	-0.0371903	0.206005					3'UTR	PPP2R1A	-1.13557	0.373812
3'UTR	ATP5O	-0.141297	0.0989123					3'UTR	IREB2	-0.74729	-0.116405
3'UTR	HMGN1	-0.0502217	-0.273518					3'UTR	TMEM219	-2.61121	1.1853
3'UTR	COMT	-0.340737	0.262391					3'UTR	ANKRD17	-0.667248	-0.178292
3'UTR	RANBP1	-0.485042	0.293807					3'UTR	TOP2B	-0.918736	0.668922
3'UTR	MIF	-0.211981	0.425051					3'UTR	TNIP1	-1.0968	0.128363
3'UTR	SNRPD3	-0.231959	-0.521302					3'UTR	MCM7	-0.844488	0.305965
3'UTR	UQCR10	-0.210681	0.334335					3'UTR	CCT6A	-3.01535	1.11646
3'UTR	POLR2F	-0.546871	0.414973					3'UTR	DNAJC7	-2.49373	0.713735
3'UTR	RBX1	-0.264952	0.0714423					3'UTR	FAF2	-1.46838	0.217896
3'UTR	XRCC6	-0.44294	0.506436					3'UTR	CDC42BPA	-0.513798	-0.250081
3'UTR	TBC1D22A	0.122197	0.735583					3'UTR	HDAC2	-1.72423	0.71295
3'UTR	CHCHD10	-0.955831	-0.00937663					3'UTR	NDUFS8	-2.89961	1.75221
3'UTR	DDT	-0.230658	0.671611					3'UTR	NUTF2	-0.941524	0.434314
3'UTR	GUCD1	-0.109657	0.579848					3'UTR	SSR1	-1.29419	0.434563
3'UTR	SELENOM	-0.296001	0.549324					3'UTR	BCKDK	-1.12092	0.12794
3'UTR	LOC400927-CSNK1E	-0.139373	-0.11174					3'UTR	ENPP1	-0.381467	-0.817415
3'UTR	SLC25A17	-0.407874	-0.0221594					3'UTR	LIG1	-1.72	1.64399
3'UTR	RANGAP1	-0.398651	0.837622					3'UTR	BRAT1	-1.26878	0.0497407
3'UTR	PMM1	0.285415	0.922347					3'UTR	PTBP1	-1.08671	0.291618
3'UTR	SNU13	-0.806116	0.313997					3'UTR	STRAP	-1.20677	0.646606
3'UTR	UBE2E1	-0.348717	0.194565					3'UTR	PCBP2	-0.62767	0.330702
3'UTR	RPL14	0.227752	-0.282016					3'UTR	IFNGR1	-1.2611	0.316111
3'UTR	CTNNB1	0.0339697	-0.510229					3'UTR	CHTOP	-1.19645	0.494063
3'UTR	TRAK1	0.0365127	-0.33207					3'UTR	TFG	-1.78191	0.671749
3'UTR	TMA7	-0.18195	0.193869					3'UTR	HIST1H2AK	-3.9299	0.475001
3'UTR	NDUFAF3	-0.131723	-0.241226					3'UTR	MYBBP1A	-0.895259	-0.149691
3'UTR	APEH	-0.304057	1.02239					3'UTR	IRF3	-2.16001	1.12082
3'UTR	MANF	-0.342673	-1.09441					3'UTR	ESPL1	-0.800567	0.0385319
3'UTR	ARL6	-0.574421	0.249596					3'UTR	EIF2B4	-1.46143	0.491809
3'UTR	TFG	-0.0435487	-0.460077					3'UTR	HEATR3	-1.50587	0.338236
3'UTR	TIMMDC1	0.19041	0.254817					3'UTR	PTCD3	-1.22099	0.469846
3'UTR	COPG1	-0.0304026	0.280567					3'UTR	POLR2J3	-0.605307	0.104938
3'UTR	ATP1B3	-0.364155	-0.167592					3'UTR	HDLBP	-0.745066	0.186714
3'UTR	U2SURP	-0.559863	-0.434391					3'UTR	NME4	-0.683222	0.91117
3'UTR	AP2M1	-0.123156	0.142299					3'UTR	GUCD1	-0.963689	0.174648
3'UTR	RPL35A	-0.0225377	-0.0819462					3'UTR	ATF3	-0.20134	-0.76562
3'UTR	RPL32	-0.0825015	0.0273559					3'UTR	MARCKSL1	-1.43545	0.914374
3'UTR	IQSEC1	0.0180054	-0.211417					3'UTR	STRN4	-1.00545	0.329353
3'UTR	TOP2B	-0.0212983	-0.212523					3'UTR	PSMB1	-2.93135	1.63295
3'UTR	CMTM6	0.168865	-0.949516					3'UTR	LRPPRC	-2.14961	1.11554
3'UTR	ANO10	-0.363529	0.597812					3'UTR	DUSP14	-0.882309	-0.134428
3'UTR	IMPDH2	-0.283078	0.490544					3'UTR	MLF2	-1.15437	1.03047
3'UTR	RHOA	-0.066791	0.514358					3'UTR	BOLA1	-1.02721	-0.0757904
3'UTR	IFRD2	-0.79987	0.999312					3'UTR	SEC63	-1.38592	1.06527
3'UTR	RPL29	-0.0494305	0.0586093					3'UTR	DDB1	-0.655071	0.22318
3'UTR	BAP1	-0.412301	0.216582					3'UTR	NCL	-2.08215	1.15877
3'UTR	NT5DC2	0.0158073	0.0693788					3'UTR	NELFA	-0.883349	0.189582
3'UTR	MINA	-0.520948	-0.171087					3'UTR	ARL6IP1	-1.30041	0.068591
3'UTR	HACD2	0.0316645	-0.818883					3'UTR	ILF2	-1.32742	0.848557
3'UTR	CCDC14	0.24714	-1.05163					3'UTR	ENO1	-1.36537	1.58387
3'UTR	CNBP	-0.263793	0.225683					3'UTR	SYMPK	-1.15921	0.662855
3'UTR	AMOTL2	0.558485	-0.578875					3'UTR	PHGDH	-1.10077	0.793165
3'UTR	COPB2	-0.077943	-0.469011					3'UTR	EBNA1BP2	-	4.38033
3'UTR	ALG3	-0.144424	0.528532					3'UTR	NDUFA13	-	2.34107
3'UTR	TFRC	-0.72005	-1.0527					3'UTR	ETFA	-	3.39547
3'UTR	C4orf48	-0.339112	0.853124					3'UTR	RANBP1	-	4.89305
3'UTR	SH3BP2	-0.209914	0.738648					3'UTR	HIST1H2BK	-	-0.825005
3'UTR	ADD1	0.106579	0.379681					3'UTR	BOLA3	-	1.73739
3'UTR	KIAA0232	0.641506	-0.659479					3'UTR	TMED5	-	0.964431
3'UTR	SLAIN2	-0.0191764	0.0238616					3'UTR	RTN4	-	0.697015
3'UTR	TMEM165	-0.186277	-0.447555					3'UTR	DAD1	-	2.13958
3'UTR	PAICS	-0.188003	-0.675811					3'UTR	S100A10	-	5.13536
3'UTR	RPL34	-0.125725	0.00221843					3'UTR	SIVA1	-	1.40346
3'UTR	RPS3A	-0.0104208	-0.0477012					3'UTR	NDUFAF8	-	3.17811
3'UTR	ATP5I	-0.121137	0.262741					3'UTR	PSENEN	-	0.969315
3'UTR	NELFA	-0.246436	0.294637					3'UTR	ATP1B3	-	2.27956
3'UTR	RPL9	-0.0444117	0.224144					3'UTR	PRCP	-	1.49091
3'UTR	ANKRD17	0.0929836	-0.969941					3'UTR	ATP5G3	-	3.837
3'UTR	CCNI	0.315656	-0.0690202					3'UTR	CMTM6	-	1.90203
3'UTR	SEC31A	-0.176061	-0.18234					3'UTR	APLP2	-	1.36754
3'UTR	H2AFZ	-0.298198	-0.0752088					3'UTR	DNPH1	-	1.59595
3'UTR	MAD2L1	-0.397155	-0.0572664					3'UTR	PPIB	-	1.49877
3'UTR	RNF150	0.555916	-1.4875					3'UTR	RNASEK	-	0.701954
3'UTR	PLRG1	-0.368574	-0.249079					3'UTR	C4orf48	-	-0.280115
3'UTR	CCT5	-0.336961	-0.110404					3'UTR	NAA38	-	0.993359
3'UTR	TARS	-0.645923	-0.201163					3'UTR	NME1	-	5.224
3'UTR	C5orf51	-0.127294	-0.369263					3'UTR	WBSCR22	-	1.58509
3'UTR	BTF3	-0.0636825	-0.166625					3'UTR	ESD	-	2.0338
3'UTR	COX7C	-0.000521151	0.0242244					3'UTR	MIF	-	0.84913
3'UTR	UQCRQ	-0.183984	0.420526					3'UTR	UQCR10	-	1.36795
3'UTR	C5orf24	0.197732	-0.416467					3'UTR	MZT2B	-	3.62529
3'UTR	ANKHD1	0.143471	0.406299					3'UTR	ANAPC11	-	1.7107
3'UTR	SFXN1	-0.356018	-1.05112					3'UTR	UQCR11	-	1.29122
3'UTR	FAF2	0.0988538	-0.410144					3'UTR	CD9	-	0.376762
3'UTR	CANX	-0.00650367	-1.05237					3'UTR	TMEM208	-	2.89489
3'UTR	CLPTM1L	-0.275533	0.492508					3'UTR	EIF4G2	-	-1.01359
3'UTR	DROSHA	0.271159	-0.690564					3'UTR	MZT2A	-	1.32848
3'UTR	ZFR	-0.0857862	-0.555954					3'UTR	HIST1H2AI	-	-1.96313
3'UTR	RPL37	-0.0730901	-0.0972216					3'UTR	CHCHD10	-	0.438782
3'UTR	MRPS27	-0.251332	-0.0286899					3'UTR	TPR	-	0.665532
3'UTR	RPS23	-0.060246	0.0953217					3'UTR	H2AFZ	-	2.23529
3'UTR	CCNH	-0.386897	0.13359					3'UTR	TMBIM6	-	1.29761
3'UTR	HINT1	-0.107072	0.0640013					3'UTR	ALG8	-	1.38925
3'UTR	H2AFY	-0.250964	0.412685					3'UTR	PPT1	-	0.986357
3'UTR	BRD8	0.332539	-0.333003					3'UTR	APRT	-	3.7433
3'UTR	HSPA9	-0.726775	-0.518741					3'UTR	IMMP1L	-	0.673001
3'UTR	RPS14	-0.105264	0.134138					3'UTR	HSPD1	-	3.23912
3'UTR	DCTN4	0.195754	-0.885162					5'UTR	DCUN1D5	-1.70339	0.484858
3'UTR	TNIP1	-0.349584	0.953197					5'UTR	FAM76B	-1.12926	-0.240957
3'UTR	ATOX1	0.0196885	0.409706					5'UTR	HMGXB4	-0.391645	-0.386173
3'UTR	RNF44	0.365689	0.320353					5'UTR	USP32	-0.545374	-0.405076
3'UTR	RACK1	-0.411382	0.0575655					5'UTR	TADA3	-0.96436	0.50208
3'UTR	SOX4	0.335547	-0.666059					5'UTR	PITPNM2	-0.293159	-0.474978
3'UTR	HIST1H2BD	0.0623667	-0.394001					5'UTR	YPEL3	-1.3336	0.55942
3'UTR	HIST1H2AI	0.0836127	-0.940279					5'UTR	NAGLU	-1.45759	0.359248
3'UTR	HMGA1	-0.219402	0.307132					5'UTR	DAPK2	-0.652487	-0.34404
3'UTR	BRPF3	-0.01099	0.416505					5'UTR	PRUNE1	-0.685114	-0.251861
3'UTR	HSP90AB1	-0.731194	0.4362					5'UTR	HSPBP1	-1.80141	0.499324
3'UTR	MARCKS	0.0508467	-0.0326061					5'UTR	PROSER1	-1.05706	0.150053
3'UTR	ENPP1	0.550713	-1.20803					5'UTR	AUP1	-1.94499	0.866385
3'UTR	ARID1B	0.503886	-0.591634					5'UTR	RAB11FIP2	-0.661993	0.252117
3'UTR	IGF2R	-0.00314925	0.178917					5'UTR	MARC2	-1.19141	0.177891
3'UTR	SSR1	-0.346849	-0.160292					5'UTR	H2AFV	-2.78652	0.900205
3'UTR	DEK	-0.44367	-0.188605					5'UTR	TTC7A	-0.967893	0.163191
3'UTR	HIST1H1C	0.386689	-1.07457					5'UTR	SEH1L	-1.40592	0.240835
3'UTR	HIST1H2BC	0.158676	-0.453293					5'UTR	ING1	-0.27846	-0.642374
3'UTR	HIST1H2BJ	-0.057077	-0.0029972					5'UTR	PPM1A	-0.433687	-0.28538
3'UTR	HIST1H2BK	-0.148377	-0.926573					5'UTR	EIF5	0.495301	-0.28444
3'UTR	RPS10	-0.227881	0.376564					5'UTR	CASC4	-2.80748	0.668782
3'UTR	SRPK1	-0.16859	-0.763793					5'UTR	STX8	-1.26491	0.920851
3'UTR	GLO1	-0.272848	-0.56357					5'UTR	VEGFA	-0.440365	-0.664197
3'UTR	DNPH1	0.276457	0.206234					5'UTR	COPA	-0.570813	0.378771
3'UTR	YIPF3	0.270752	0.232607					5'UTR	CCDC14	1.08474	-2.47708
3'UTR	GTPBP2	0.165591	0.192724					5'UTR	DDX21	-1.32827	0.738146
3'UTR	ELOVL5	-0.0839509	0.385472					5'UTR	C14orf93	-0.570744	0.125576
3'UTR	COX7A2	-0.0906381	0.410531					5'UTR	DMTN	-1.29729	-0.18184
3'UTR	NDUFAF4	-0.884273	0.488374					5'UTR	RPS3	-0.908266	-
3'UTR	SEC63	0.122403	-0.697853					5'UTR	RUFY3	-0.639315	0.382656
3'UTR	HDAC2	-0.226621	0.0386375					5'UTR	ZNF18	-0.675394	-0.656684
3'UTR	HDDC2	-0.364665	-0.0179771					5'UTR	CHFR	-1.4859	0.570024
3'UTR	EPB41L2	0.241183	-0.799151					5'UTR	ECHDC2	4.62407	-6.46085
3'UTR	IFNGR1	-0.331841	-0.588388					5'UTR	CD83	-1.17748	0.222661
3'UTR	REPS1	-0.11008	-0.320539					5'UTR	PTPN12	-0.402445	-0.177815
3'UTR	TCP1	-0.323127	-0.109261					5'UTR	SLC35F5	-0.660419	0.787076
3'UTR	RNASET2	-0.18814	0.570011					5'UTR	CFAP97	-0.764189	-0.0313127
3'UTR	PSMB1	-0.28121	0.593266					5'UTR	PARS2	-0.408263	-0.532274
3'UTR	PPIA	-0.266629	0.584451					5'UTR	TUBGCP4	-0.881522	-0.371068
3'UTR	CCM2	0.0287569	0.436392					5'UTR	PAQR4	-0.924947	-0.0609388
3'UTR	CCT6A	-0.505437	-0.0629937					5'UTR	SLC16A13	-0.770217	-0.00248542
3'UTR	WBSCR22	-0.805938	0.439746					5'UTR	PABPC4	-0.969571	0.489689
3'UTR	MDH2	-0.439387	0.54125					5'UTR	PPCS	-1.82456	0.547261
3'UTR	BRI3	-0.0417224	0.558323					5'UTR	GTF2A1	-0.810434	-0.109991
3'UTR	ARPC1A	-0.0478599	0.668114					5'UTR	PIK3R4	-1.12837	-0.0218095
3'UTR	ARPC1B	-0.607492	0.614117					5'UTR	KDM2A	-0.553337	-0.354258
3'UTR	GNB2	-0.234588	0.732465					5'UTR	COL4A2	-1.1588	0.257956
3'UTR	SRRT	-0.414595	0.2714					5'UTR	ALG6	-8.66372	0.371247
3'UTR	ZNHIT1	-0.225299	0.490232					5'UTR	THAP5	-0.819291	0.0583821
3'UTR	DLD	-0.306	-0.127066					5'UTR	RECQL	-2.59908	1.90689
3'UTR	LSM8	-0.171901	0.369329					5'UTR	KAT7	-0.93935	0.11616
3'UTR	CALU	0.1143	-1.06477					5'UTR	STK11IP	-0.775717	0.295241
3'UTR	ATP6V1F	-0.25392	0.524236					5'UTR	PES1	-1.12896	0.312111
3'UTR	SSBP1	1.48686	0.310062					5'UTR	FTO	-0.898706	-0.107174
3'UTR	CUL1	-0.395178	-0.169625					5'UTR	SLC25A38	-0.767177	-0.0364981
3'UTR	INSIG1	0.139658	0.169172					5'UTR	UBR1	-0.619264	-0.327215
3'UTR	BRAT1	-0.354194	0.816039					5'UTR	CCDC93	-0.708101	0.0796367
3'UTR	TOMM7	0.142995	0.109374					5'UTR	SPHK1	-1.02383	0.0700407
3'UTR	TRA2A	-0.119149	-0.0523236					5'UTR	TVP23C	-1.56213	-0.748027
3'UTR	HNRNPA2B1	0.0466378	0.0945434					5'UTR	SLC11A2	-0.816825	0.0563481
3'UTR	LSM5	-0.352582	0.298072					5'UTR	GTF2I	-1.31816	0.890917
3'UTR	DDX56	-0.724122	0.140316					5'UTR	BAG5	-0.333515	-0.506747
3'UTR	SEC61G	-0.475308	0.256495					5'UTR	CDCA7	-0.915951	0.00568289
3'UTR	GUSB	0.161711	0.293632					5'UTR	COG2	-1.51425	0.724094
3'UTR	RFC2	-0.241994	0.404895					5'UTR	RPS6KA5	-0.880204	-0.325161
3'UTR	CDK6	0.0399728	-1.10092					5'UTR	YBEY	-3.00774	1.53862
3'UTR	ATP5J2	-0.127835	0.266675					5'UTR	FLYWCH1	-1.01562	0.186841
3'UTR	MCM7	-0.129752	0.192804					5'UTR	ANXA4	-3.50384	3.37256
3'UTR	POLR2J	-0.366983	0.528492					5'UTR	TRMT2A	-1.49952	0.29509
3'UTR	POLR2J3	-0.21947	-0.436722					5'UTR	SLC3A2	-1.14296	-0.101908
3'UTR	IMPDH1	-0.746103	0.867499					5'UTR	BUD31	-1.09392	0.452958
3'UTR	MTPN	-0.0664079	0.029514					5'UTR	MEIS3	-0.840294	0.385855
3'UTR	PDIA4	-0.0955011	-0.367378					5'UTR	MYCBP2	-0.85433	-0.0571539
3'UTR	TMUB1	-0.0259678	0.349198					5'UTR	ROCK1	-0.69238	0.920238
3'UTR	ABCF2	-0.743303	0.335763					5'UTR	LIMCH1	-0.570708	-0.37894
3'UTR	SARAF	0.146635	-0.475771					5'UTR	STUB1	-1.19301	0.370594
5'UTR	PPCS	-0.0597569	0.120162					5'UTR	U2SURP	-2.00699	0.777602
5'UTR	ATP6V0B	-0.629163	0.787462					5'UTR	GRPEL2	-0.729892	-0.450881
5'UTR	ZFYVE9	0.220814	-0.524785					5'UTR	EPDR1	-1.32826	0.192447
5'UTR	ALG6	-0.0707605	0.0486869					5'UTR	RPL32	-5.26932	-
5'UTR	PRUNE1	0.2968	-0.320175					5'UTR	HECTD4	0.309133	-0.934296
5'UTR	MARC2	0.0937848	-0.897969					5'UTR	MRC2	-0.88969	0.0295216
5'UTR	RHOU	0.221416	-0.681294					5'UTR	RPL17	-1.81766	1.68138
5'UTR	COG2	-0.114094	-0.652461					5'UTR	CSNK1G1	-0.490598	-0.466699
5'UTR	PABPC4	-0.270996	0.0148331					5'UTR	USP38	-0.942453	-0.451049
5'UTR	PRDX1	-0.331981	0.0964962					5'UTR	WDFY1	-0.453033	-0.923116
5'UTR	PARS2	-0.0926845	0.191675					5'UTR	DRAM2	-1.47335	0.555176
5'UTR	DRAM2	0.215551	0.223099					5'UTR	CIRBP	-1.78358	1.65081
5'UTR	S100A13	-0.112211	0.32406					5'UTR	B3GALNT2	-1.08756	-0.297016
5'UTR	COPA	0.236371	-0.137098					5'UTR	ATG13	-1.20851	0.555869
5'UTR	B3GALNT2	0.360908	-0.957323					5'UTR	IRF2BP1	-0.618281	-0.350874
5'UTR	DDX21	-0.694169	-0.730191					5'UTR	CRYBG3	-0.681326	-0.706773
5'UTR	POLL	-0.104331	0.452887					5'UTR	HEXIM2	-0.584852	-0.311329
5'UTR	XPNPEP1	-0.0434541	0.213679					5'UTR	HN1	-1.34926	0.61047
5'UTR	RAB11FIP2	-0.331008	-0.593505					5'UTR	EWSR1	-2.50105	0.985728
5'UTR	STIM1	-0.084844	0.578991					5'UTR	FGFR4	-1.29361	0.0231335
5'UTR	ATG13	0.349245	0.282149					5'UTR	RHOU	-0.511297	-0.330647
5'UTR	SLC3A2	-0.972446	0.997817					5'UTR	IKBKE	-1.69491	1.0068
5'UTR	RTN3	0.12696	-0.0431865					5'UTR	XPNPEP1	-1.34451	2.11174
5'UTR	KDM2A	-0.0792622	0.471047					5'UTR	TRIM7	-0.958915	0.600381
5'UTR	RPS3	0.0381686	0.331912					5'UTR	STIM1	-1.49425	0.367086
5'UTR	PLA2G16	0.1992	-0.17945					5'UTR	LNP1	-1.25749	-0.0496856
5'UTR	FAM76B	-0.156077	-0.175906					5'UTR	EDNRA	-0.754653	0.591006
5'UTR	DCUN1D5	-0.720643	0.271574					5'UTR	GAPDH	-0.658392	-
5'UTR	GAPDH	-0.313174	0.557083					5'UTR	MAVS	-0.605944	-0.136197
5'UTR	C12orf57	0.204026	0.648993					5'UTR	AHCY	-0.725158	0.891949
5'UTR	RECQL	0.0901963	-0.737013					5'UTR	PAIP1	-1.67747	0.548276
5'UTR	SLC11A2	0.0727037	-0.298923					5'UTR	KIZ	-0.700871	0.576042
5'UTR	NACA	-0.173651	-0.130077					5'UTR	C12orf57	-0.488661	-0.440857
5'UTR	HECTD4	0.489321	-0.938975					5'UTR	KPNB1	-1.24566	0.534127
5'UTR	SRSF9	-0.375254	0.484222					5'UTR	RAB5A	-0.79744	0.0592589
5'UTR	PITPNM2	0.0418345	0.191109					5'UTR	ZNF839	-1.44265	-0.0600241
5'UTR	CHFR	0.00384049	0.238258					5'UTR	SLC20A1	-1.73197	0.413692
5'UTR	COL4A2	0.134995	0.0846995					5'UTR	OAZ2	-1.35936	0.522772
5'UTR	ING1	-0.130176	0.169142					5'UTR	ME2	-1.4365	0.16577
5'UTR	PROSER1	-0.177677	-0.62012					5'UTR	SOX4	-0.0966275	-0.811062
5'UTR	MYCBP2	0.373149	-1.46363					5'UTR	DLG4	-0.431986	-0.860687
5'UTR	C14orf93	0.24467	0.70527					5'UTR	WARS	-1.17447	0.394525
5'UTR	ATP5S	0.414017	0.122557					5'UTR	TBC1D16	-0.658463	-0.109004
5'UTR	PPM1A	4.07218	-0.214056					5'UTR	PTP4A1	-0.619092	0.00260245
5'UTR	ZNF839	0.259134	-0.377454					5'UTR	ADAMTS8	-1.47333	-0.792896
5'UTR	EIF5	-0.711692	0.128734					5'UTR	SCAPER	-0.488755	-0.360495
5'UTR	AP1G2	0.240236	-0.275289					5'UTR	ZFYVE9	-0.608349	-0.195723
5'UTR	GTF2A1	-0.0475628	-0.0692385					5'UTR	POLL	-1.25186	0.00763019
5'UTR	RPS6KA5	0.179475	-0.834858					5'UTR	TBC1D1	-0.786578	-0.0431615
5'UTR	WARS	-0.483667	0.0767792					5'UTR	PLA2G16	-2.2944	0.437076
5'UTR	BAG5	0.0567488	-1.62033					5'UTR	NAA15	-1.26975	0.114233
5'UTR	TUBGCP4	-0.199147	-0.61703					5'UTR	ZBTB21	-0.0897387	-0.82894
5'UTR	CASC4	0.21201	-0.796857					5'UTR	N4BP3	-0.661243	-0.22618
5'UTR	UBR1	-0.115696	-0.636639					5'UTR	COMMD10	-	0.597948
5'UTR	DAPK2	-0.21382	-0.707448					5'UTR	ATP6V0B	-	0.875348
5'UTR	CSNK1G1	0.366353	-1.24429					5'UTR	RTN3	-	1.85414
5'UTR	OAZ2	-0.315605	0.989966					5'UTR	ATP5S	-	1.89697
5'UTR	SCAPER	0.349972	-0.748026					5'UTR	SRSF9	-	2.69271
5'UTR	STUB1	-0.441927	0.566647					5'UTR	PRMT2	-	1.16893
5'UTR	FLYWCH1	-0.0438277	0.985965					CDS	MEGF6	-3.48036	1.20238
5'UTR	PAQR4	0.341901	-0.00447726					CDS	ZNF320	-0.514744	-0.18857
5'UTR	FTO	0.0321282	-0.217471					CDS	SDE2	-0.835539	-0.166351
5'UTR	YPEL3	1.83488	0.53765					CDS	SLC6A6	-0.996531	0.120695
5'UTR	NAGLU	0.105255	1.0415					CDS	MPRIP	-0.609642	-0.319075
5'UTR	HEXIM2	1.47972	-0.277722					CDS	KAT5	-0.854969	0.177271
5'UTR	KPNB1	-0.1674	-0.86839					CDS	ZC3HAV1	-1.48796	0.888516
5'UTR	KAT7	-0.0142515	-0.0912591					CDS	RAPGEF2	-0.243689	-0.120853
5'UTR	MRC2	0.447813	0.423803					CDS	HMGXB4	-0.391645	-0.386173
5'UTR	RPL38	-0.109925	0.0688973					CDS	ZBTB11	-0.508907	-0.569361
5'UTR	SPHK1	-0.198398	0.720683					CDS	SMG1	-0.302426	-0.292237
5'UTR	STX8	0.0448763	0.804505					CDS	UBA6	-1.62584	0.367955
5'UTR	ZNF18	0.0135399	0.185075					CDS	MKL1	-0.47697	-0.56303
5'UTR	TVP23C	-0.137131	-0.196784					CDS	FOXP4	-0.745136	-0.279261
5'UTR	USP32	0.192055	-0.838609					CDS	B4GALT2	-0.737434	0.0118551
5'UTR	HN1	-0.575197	0.24675					CDS	SPEN	-0.267579	-0.641414
5'UTR	TBC1D16	-0.0269335	0.38288					CDS	KIFAP3	-1.56857	1.24057
5'UTR	SEH1L	-0.525755	-0.792364					CDS	EIF3J	-2.41171	1.26986
5'UTR	ME2	-0.387893	-0.631119					CDS	POLD3	-1.64532	0.238154
5'UTR	ROCK1	-0.362274	0.0356436					CDS	PI4KA	-0.0830487	0.860425
5'UTR	RPL17	0.119691	-0.105141					CDS	WNT10A	-0.549914	0.137537
5'UTR	CIRBP	0.145858	0.716058					CDS	LSM11	-0.31169	-0.304311
5'UTR	MEIS3	0.384016	0.532437					CDS	LAMB1	-0.993161	0.397783
5'UTR	HSPBP1	-0.446249	1.00327					CDS	FAM168A	-1.0101	0.23923
5'UTR	TTC7A	-0.0542194	0.981472					CDS	STRA6	-0.714245	0.316137
5'UTR	ANXA4	0.157925	0.205578					CDS	GOLIM4	-0.618086	0.23663
5'UTR	SLC20A1	-0.122959	-0.262426					CDS	EXT2	-1.66754	-0.0521081
5'UTR	CDCA7	-0.0200008	-1.39242					CDS	SRRM2	-0.382468	-0.344457
5'UTR	STK11IP	0.102712	0.951707					CDS	ILF3	-1.21682	0.990116
5'UTR	AUP1	-0.562474	0.679352					CDS	BAZ2A	-0.540214	-0.163375
5'UTR	SLC35F5	0.138566	-0.0321075					CDS	RILPL1	-0.816844	-0.245303
5'UTR	CCDC93	0.297629	-0.894219					CDS	ATRAID	-1.64929	0.743152
5'UTR	WDFY1	0.505473	-1.08918					CDS	CHD2	-0.548971	-0.521098
5'UTR	MAVS	0.144056	0.535805					CDS	SAMHD1	-0.625594	0.10784
5'UTR	KIZ	0.0400517	-0.120786					CDS	ZNF205	-0.584208	-0.312666
5'UTR	AHCY	-0.413146	0.96464					CDS	DDX17	-1.17319	0.773076
5'UTR	YBEY	0.253355	0.128014					CDS	NAA30	-0.669687	-0.192348
5'UTR	PRMT2	-0.0282638	0.587664					CDS	TNS3	-0.786239	-0.188662
5'UTR	ZBTB21	-0.201099	-0.241435					CDS	TNFRSF25	-0.992975	0.467398
5'UTR	EWSR1	-0.268597	0.7501					CDS	CSE1L	-1.71311	0.832027
5'UTR	HMGXB4	0.212367	-0.674298					CDS	OASL	-2.07407	-0.662333
5'UTR	TRMT2A	-0.380603	0.256383					CDS	ARL13B	-1.16557	0.243111
5'UTR	PES1	-0.966984	0.617771					CDS	CCDC85C	-1.12187	0.103102
5'UTR	RAB5A	0.0428515	-1.48113					CDS	ADH5	-3.00216	1.46727
5'UTR	SLC25A38	-0.453114	1.03822					CDS	SERBP1	-1.3031	0.523101
5'UTR	LNP1	0.0138146	-0.0690958					CDS	PATJ	-0.790357	0.0506222
5'UTR	U2SURP	-0.559863	-0.434391					CDS	LOC100996842	-1.01156	-0.0760483
5'UTR	TADA3	0.179532	1.08073					CDS	PPP5C	-1.14788	0.755344
5'UTR	RPL32	-0.0825015	0.0273559					CDS	IGSF10	-0.124053	-1.33429
5'UTR	PROS1	0.155316	-0.630644					CDS	SUPT16H	-1.6374	1.06812
5'UTR	CCDC14	0.24714	-1.05163					CDS	MBLAC2	-0.865074	0.601287
5'UTR	PIK3R4	0.0199834	-0.677425					CDS	CAPRIN2	-0.586334	0.478443
5'UTR	TBC1D1	0.279199	0.0930211					CDS	FOXO3	-0.400619	-0.508994
5'UTR	LIMCH1	0.232712	-0.763256					CDS	AP3D1	-0.871292	0.212419
5'UTR	RUFY3	1.02913	-0.494328					CDS	RBBP5	-0.893502	0.0106626
5'UTR	NAA15	-0.642572	-0.138403					CDS	NAV1	-0.670599	-0.252753
5'UTR	USP38	-0.406408	-0.45529					CDS	SMC4	-1.8986	0.390838
5'UTR	EDNRA	0.14629	-1.3147					CDS	ADARB1	-0.758689	0.0823346
5'UTR	CFAP97	0.0886123	-0.785009					CDS	CAST	-1.15318	-0.104688
5'UTR	COMMD10	0.88368	0.186449					CDS	GLO1	-2.7874	1.27861
5'UTR	GRPEL2	-0.311216	-0.102601					CDS	FAM86C1	-0.882066	-0.343905
5'UTR	FGFR4	-0.902604	0.0195458					CDS	ARAP1	-0.695374	0.0192472
5'UTR	TRIM7	-0.131168	0.819997					CDS	SLC16A1	-1.60338	0.439834
5'UTR	PAIP1	-0.223958	-0.209393					CDS	ABHD14B	-1.63071	0.787882
5'UTR	HINT1	-0.107072	0.0640013					CDS	SPEG	-0.794861	-0.269701
5'UTR	CD83	0.115533	0.354353					CDS	ATG101	-0.904649	0.0192806
5'UTR	SOX4	0.335547	-0.666059					CDS	PFKL	-0.848894	0.579222
5'UTR	VEGFA	-0.728598	0.179174					CDS	DNAH14	-2.21037	0.068686
5'UTR	PTP4A1	-0.140333	-0.235383					CDS	CFDP1	-2.85226	3.72512
5'UTR	CBX3	-0.14919	-0.195437					CDS	RRP1B	-1.00364	0.110146
5'UTR	EPDR1	0.048139	0.616387					CDS	MICU2	0.150012	-2.57411
5'UTR	GTF2I	0.0637428	-1.00596					CDS	IPO5	-0.620695	1.69911
5'UTR	PTPN12	-0.0927617	-0.356256					CDS	NOTCH3	-0.70819	-0.219681
5'UTR	BUD31	-0.270306	0.642651					CDS	CANX	-1.47453	0.249247
5'UTR	SSBP1	1.48686	0.310062					CDS	EIF3D	-0.80718	0.62067
5'UTR	H2AFV	0.193269	0.491591					CDS	MPST	-0.831095	0.264178
5'UTR	THAP5	-0.00347978	-0.34384					CDS	EIF5	0.495301	-0.28444
5'UTR	DMTN	0.145692	0.31179					CDS	SEMA6D	-0.758127	-0.511574
CDS	ISG15	-0.0165808	0.137149					CDS	IQGAP2	-1.61963	0.636409
CDS	AGRN	0.173263	-0.223374					CDS	MAP1B	-0.663654	-0.313223
CDS	MIIP	-0.554009	0.598108					CDS	PDIA4	-1.13466	-0.32683
CDS	SPEN	0.680502	-1.32645					CDS	WDR43	-0.874298	-0.0310738
CDS	ELOA	-0.142128	0.00801123					CDS	BRCA1	-1.20658	0.00571445
CDS	RPL11	0.188067	-0.154847					CDS	CCNT1	-0.738588	-0.290871
CDS	SRRM1	-0.138768	-0.534126					CDS	TSR1	-1.52353	0.22179
CDS	NUDC	-0.685648	0.623722					CDS	BAZ1B	-0.786202	-0.124732
CDS	UTP11	-0.304153	-0.0637848					CDS	ENOX1	-1.20771	-0.288007
CDS	MACF1	0.695326	-1.56946					CDS	ADGRG6	-1.04117	-0.943026
CDS	SMAP2	-0.254285	0.743671					CDS	ANAPC5	-1.52466	0.749211
CDS	SZT2	0.611326	0.141207					CDS	ARID1B	-0.599121	-0.365296
CDS	PTPRF	-0.0312861	-0.524696					CDS	KNOP1	-1.09752	-0.0709214
CDS	B4GALT2	-0.24359	0.721112					CDS	MRPL54	-2.64466	1.01051
CDS	RPS8	0.0508476	-0.121175					CDS	DHPS	-0.700975	0.373849
CDS	PRKAA2	-0.407135	-1.12935					CDS	FBXO17	-1.40876	1.84687
CDS	PATJ	0.388575	-1.08482					CDS	PPIL4	-1.62649	0.321106
CDS	SRSF11	-0.147774	-0.695208					CDS	EIF5B	-4.9109	1.73746
CDS	RPL5	0.187928	-0.218534					CDS	IPO9	-1.02918	0.512298
CDS	PRMT6	-0.0595414	-0.330704					CDS	NR1H2	-0.798727	-0.0474797
CDS	KCNC4	0.523223	-0.401016					CDS	COPB2	-1.39444	0.116873
CDS	TTF2	0.379889	-1.2311					CDS	SMARCC2	-0.59353	-0.133614
CDS	SEC22B	-0.139467	-0.473322					CDS	TRAF7	-0.444219	-0.0452316
CDS	PSMD4	-0.217966	0.534677					CDS	MRPS35	-4.54291	0.961483
CDS	CGN	-0.298562	0.23213					CDS	GABARAPL2	-2.79753	-
CDS	CHTOP	-0.131248	0.286187					CDS	E2F1	-2.27338	0.389364
CDS	DAP3	-0.130914	0.453274					CDS	GMNN	-1.66088	0.694681
CDS	PRRC2C	0.335412	-1.44572					CDS	PRDX3	0.226498	-1.09122
CDS	CDC73	-0.436384	-0.0890833					CDS	PALD1	-0.946666	0.119305
CDS	NAV1	-0.320116	0.399854					CDS	TIMELESS	-0.942099	0.94578
CDS	IPO9	0.281695	-0.491942					CDS	QKI	-0.284591	-0.365827
CDS	MAPKAPK2	-0.212479	0.572997					CDS	AURKA	-1.14752	0.0685906
CDS	CENPF	0.231696	-0.582954					CDS	BRD4	-0.563436	-0.399297
CDS	DNAH14	-0.505879	0.681351					CDS	SUPT7L	-2.11206	0.655939
CDS	RPL22	0.0666794	0.054814					CDS	TMEM126B	2.84523	-2.95142
CDS	TNFRSF25	-0.129804	0.489864					CDS	PPP1R3E	-1.66729	0.350887
CDS	ENO1	-0.666836	0.8433					CDS	DEPDC5	-0.446239	-0.109084
CDS	EPHA2	-1.0234	0.555444					CDS	RACK1	-0.830191	1.34276
CDS	NBPF1	0.282766	-0.259649					CDS	EHBP1L1	-1.47376	0.561867
CDS	UBR4	0.193735	0.049613					CDS	CKAP5	-0.956814	0.226211
CDS	TMCO4	0.0364775	0.682899					CDS	USP15	-2.46584	0.135513
CDS	HSPG2	0.224809	-0.721766					CDS	FOXK1	-0.679361	-0.0626964
CDS	GPATCH3	-0.328478	0.999351					CDS	MICAL3	-0.353417	-0.393901
CDS	WASF2	-0.0615811	0.622904					CDS	EXOC2	-1.20268	0.172052
CDS	DNAJC8	-0.296058	0.345316					CDS	STIM2	-1.53819	-0.0215911
CDS	MRPS15	-0.464533	0.0589316					CDS	PRKD2	-0.832862	0.0241537
CDS	PPT1	-0.107118	0.372832					CDS	WDR55	-0.65898	0.138932
CDS	HYI	-0.138806	0.364522					CDS	SRP72	-1.33807	0.571616
CDS	CC2D1B	-0.248441	0.436539					CDS	TMEM104	-1.30851	0.204744
CDS	JAK1	0.183522	-0.317238					CDS	CCT2	-2.43331	0.467575
CDS	SERBP1	-0.127285	-0.755318					CDS	DHX30	-0.883152	0.0366465
CDS	DNTTIP2	-0.944839	0.239677					CDS	SON	-0.734848	-0.228173
CDS	CLCC1	0.106565	-1.00315					CDS	ZNF341	-0.320913	-0.596231
CDS	SLC16A1	-0.20823	-0.183052					CDS	FIBP	-1.63426	0.729378
CDS	CDC42SE1	-0.194456	0.484701					CDS	MPP6	-0.848466	0.149877
CDS	ILF2	-0.422132	0.244642					CDS	RNF157	-0.94549	0.565443
CDS	S100A13	-0.112211	0.32406					CDS	KLHL8	-0.360349	-0.427753
CDS	TPM3	-0.389981	0.592223					CDS	PRPF4B	-0.91586	-0.279338
CDS	CCT3	-0.43598	0.236105					CDS	CDCA5	-0.987859	0.162503
CDS	PIGM	0.391807	-0.828032					CDS	NUCKS1	-0.714939	0.172033
CDS	DCAF8	0.079576	0.0337396					CDS	TTLL4	-0.90979	0.0237305
CDS	KIFAP3	0.364681	0.380482					CDS	KLHL7	-1.79164	0.437824
CDS	RBBP5	0.057127	-0.692759					CDS	OGFR	-0.881635	0.0140559
CDS	NUCKS1	0.374037	-0.768172					CDS	TARS	-1.68287	0.478514
CDS	GPATCH2	-0.254887	-0.204833					CDS	NEMP1	-1.14879	-0.0905695
CDS	EPRS	-0.389955	-0.544498					CDS	PITPNM1	-0.294589	-0.222636
CDS	ENAH	-0.281803	-0.319563					CDS	RPS24	-0.0644032	-1.32045
CDS	SDE2	-0.0623375	-0.598997					CDS	RSL1D1	-1.56163	0.361978
CDS	PARP1	-0.262318	0.34106					CDS	NOP56	-1.28943	0.977485
CDS	CDC42BPA	0.424836	-0.984457					CDS	TPM3	-0.99714	0.585993
CDS	HNRNPU	0.00742444	-0.219397					CDS	SBNO2	-0.668697	-0.302125
CDS	CCAR1	-0.176107	-0.707716					CDS	MTIF2	-1.11696	0.534107
CDS	PALD1	-0.365872	0.500979					CDS	KCNH2	-0.711732	-0.942324
CDS	RPS24	-0.0332854	-0.0331178					CDS	AKAP8L	-0.764249	0.048284
CDS	HELLS	0.116939	-0.719099					CDS	CEP131	-0.575288	0.00131343
CDS	ZNF518A	-0.227293	0.0877095					CDS	EZH2	-1.8662	0.536653
CDS	HPS6	-0.388124	0.450953					CDS	ZSWIM6	-1.51738	-0.111233
CDS	NOLC1	-0.514737	-0.330935					CDS	PRDM15	-0.170807	-0.536583
CDS	TRIM8	-0.32972	0.189207					CDS	EPHA2	-0.948322	-0.325963
CDS	MTG1	-0.381298	0.797287					CDS	MRPS15	-1.85284	1.04322
CDS	DCLRE1C	0.121017	-0.173261					CDS	JARID2	-0.722402	-0.270144
CDS	DNAJC1	-0.0075923	0.028468					CDS	MZF1	0.353431	-0.597217
CDS	EPC1	0.263917	-0.471485					CDS	EXOC5	-1.5266	-0.137915
CDS	CAMK2G	-0.0322556	0.246849					CDS	ZNF17	-0.392334	-0.476923
CDS	FRA10AC1	0.0836237	-0.142286					CDS	MAPKAPK2	-1.02492	0.319982
CDS	NPM3	-0.727764	0.38107					CDS	CBR3	-0.713976	-0.248071
CDS	EIF3A	-0.0142278	-0.599717					CDS	GRWD1	-1.12118	0.0107666
CDS	PRDX3	-0.234073	-0.0610874					CDS	CDC45	-1.89923	0.920114
CDS	TUBGCP2	-0.270085	0.599705					CDS	AAMP	-1.90851	1.34139
CDS	B4GALNT4	-0.146202	0.034166					CDS	EPC1	-0.736427	-0.0958819
CDS	RPLP2	-0.00335344	0.25944					CDS	DNAJC8	-4.01601	3.59344
CDS	RRM1	0.0502251	-0.56467					CDS	CC2D1B	-1.16241	0.406783
CDS	QSER1	-0.0729057	-0.980762					CDS	RARS	-2.10065	0.747636
CDS	NAT10	-0.715361	-0.0929064					CDS	QSER1	-0.747245	-0.207328
CDS	EXT2	-0.0946087	-0.127328					CDS	NECAP1	-1.51787	0.335138
CDS	CTNND1	-0.326837	0.376652					CDS	LIAS	-0.8476	0.166121
CDS	TUT1	-0.0764172	0.45433					CDS	COL4A2	-1.1588	0.257956
CDS	COX8A	0.00582214	0.698389					CDS	SF3B2	-0.869425	0.0959461
CDS	PLCB3	-0.241193	-0.131597					CDS	HIST1H1C	-0.702354	-0.984291
CDS	EHBP1L1	0.259248	0.504415					CDS	STX16	-0.455605	0.22719
CDS	KAT5	-0.268189	0.570985					CDS	RBM24	-2.06977	0.307491
CDS	SF3B2	-0.409349	0.683656					CDS	AKAP12	-0.77929	-0.124002
CDS	BBS1	0.457816	-0.92603					CDS	MARCKS	-1.24841	0.0777369
CDS	RBM14	-0.413724	0.644083					CDS	FTH1	-3.91006	3.18335
CDS	GRK2	-0.243973	0.0390812					CDS	GPATCH2	-0.762002	-0.390481
CDS	LRP5	0.0986202	0.0813359					CDS	NCAPG	-1.58797	0.564588
CDS	FAM86C1	-0.445352	0.292111					CDS	FBN2	-0.5677	-0.291543
CDS	PPME1	-0.392396	0.300319					CDS	TSC2	0.130688	-0.301154
CDS	PCF11	0.0463388	-0.600811					CDS	CCDC47	-2.19784	0.886511
CDS	TMEM126B	-0.711275	0.634929					CDS	DCAF8	-1.97762	0.369507
CDS	PANX1	-0.271029	-0.062344					CDS	RPL18	-1.26749	1.42475
CDS	KMT2A	0.802731	-1.96763					CDS	LAMB2	-1.79254	0.546308
CDS	APLP2	0.139231	0.10457					CDS	FTSJ3	-1.17114	0.132527
CDS	OSBPL5	0.3981	0.524692					CDS	RPL36	-3.66716	1.82919
CDS	EIF4G2	-0.173927	-0.444113					CDS	ZNF324B	-0.426223	-0.466501
CDS	COPB1	-0.0907851	-0.577718					CDS	DDX27	-1.90153	0.815668
CDS	CKAP5	0.401078	-1.12054					CDS	RNF219	-0.881413	-0.280658
CDS	NUP160	-0.0934087	-0.906349					CDS	TXNRD1	-1.17516	0.112174
CDS	SSRP1	-0.462586	0.587579					CDS	KHSRP	-0.843788	-0.0339035
CDS	FTH1	-0.0397595	0.316202					CDS	SRRT	-1.04964	0.171845
CDS	NXF1	-0.548584	0.293996					CDS	FRA10AC1	-2.04576	0.737229
CDS	MACROD1	-0.00736312	0.00122208					CDS	CDC73	-1.21037	0.174019
CDS	ATG2A	-0.111842	0.0943977					CDS	TUBGCP2	-0.896553	0.426264
CDS	CDCA5	-0.377917	0.455531					CDS	NABP2	-3.68101	0.276267
CDS	SLC25A45	0.342015	1.14149					CDS	COQ9	-1.29082	0.457935
CDS	LTBP3	0.33532	-0.358198					CDS	EIF3A	-1.31256	0.398837
CDS	CFL1	-0.301074	0.790642					CDS	EIF2AK4	-1.05546	0.0670643
CDS	FIBP	0.0614381	0.304263					CDS	TSC22D2	0.0131806	-0.839478
CDS	SPTBN2	0.0966101	0.382361					CDS	BBX	-0.149373	-0.803971
CDS	PITPNM1	0.159544	0.357342					CDS	SLC17A5	-1.17153	0.0505381
CDS	ARAP1	-0.0873504	0.662219					CDS	GCN1	-0.329655	-0.163906
CDS	FAM168A	0.130628	0.291753					CDS	CGN	-0.955428	-0.0820529
CDS	NPAT	-0.146736	-0.64398					CDS	SLBP	-1.23456	0.384802
CDS	RPS25	0.0413181	0.00776575					CDS	SNRNP70	-1.32389	-0.034894
CDS	HSPA8	-0.662338	0.332917					CDS	DROSHA	-0.641587	-0.0368541
CDS	WNK1	0.732764	-1.38309					CDS	ZGRF1	-5.4919	0.410476
CDS	PTMS	0.0898407	0.765861					CDS	PCNP	-0.638747	0.0981593
CDS	NECAP1	-0.434438	-1.19956					CDS	RFC3	-1.13005	0.744666
CDS	MRPS35	-0.34605	-0.234059					CDS	GARS	-1.58752	0.247248
CDS	TMBIM6	-0.0381904	0.123648					CDS	NFATC2	-0.289055	-0.419354
CDS	ATG101	-0.705867	0.697441					CDS	SMC6	-1.35913	0.385322
CDS	RPL41	0.0936794	-0.0479513					CDS	LAMA4	-1.88308	0.629925
CDS	NABP2	-0.330862	0.643064					CDS	RPS8	-2.57972	-
CDS	USP15	-0.481031	-0.738188					CDS	TTC27	-1.48533	0.132112
CDS	TBC1D30	-0.929357	0.420233					CDS	CNOT1	-0.575755	-0.232557
CDS	CPSF6	-0.134646	-0.358018					CDS	RALBP1	-1.00926	-0.135956
CDS	CCT2	-0.446423	-0.477512					CDS	MCM3	-1.20616	0.434274
CDS	METAP2	-0.295544	-0.74505					CDS	SULF2	-0.574588	-0.383473
CDS	HSP90B1	0.336304	-0.685986					CDS	ZNF641	-0.4279	0.00326534
CDS	TXNRD1	-0.305673	-0.1983					CDS	HSP90AA1	0.553321	-1.33656
CDS	KNTC1	0.500978	-0.786409					CDS	MPP5	-0.613654	-0.273879
CDS	GTF2H3	0.357928	-1.38069					CDS	ADAMTS1	-0.347575	-0.662311
CDS	ZNF664	0.228409	-1.43709					CDS	C5orf42	-0.899144	-0.407048
CDS	ULK1	0.456955	0.0990057					CDS	PLCB3	-0.352826	0.0628429
CDS	CHD4	0.0208392	-0.0612084					CDS	HNRNPD	-1.88107	0.881179
CDS	C2CD5	0.368195	-0.133002					CDS	TBC1D4	-0.589051	-0.0791851
CDS	CAPRIN2	0.591523	-1.21631					CDS	PRKAA2	-0.980251	0.0486845
CDS	ZNF641	0.277465	-0.21769					CDS	HSP90AB1	-2.0431	0.923404
CDS	CCNT1	0.275483	-0.772781					CDS	SRRM1	-0.962092	-0.110661
CDS	SMARCC2	0.164472	-0.177394					CDS	LARP1	-1.00445	0.0411182
CDS	ANKRD52	-0.285919	1.7379					CDS	RBM14	-1.23203	0.178528
CDS	TIMELESS	0.241881	0.108045					CDS	AP4E1	-0.154066	-0.614078
CDS	BAZ2A	0.0350475	0.366032					CDS	PCNT	-0.700215	-0.0200935
CDS	NEMP1	0.602635	-1.50063					CDS	B4GALNT4	-1.52029	0.000356758
CDS	STAT6	-0.118238	-0.344814					CDS	GTF2H3	-3.55471	2.67214
CDS	NAP1L1	0.194768	-0.119653					CDS	ARHGEF18	-0.734056	-0.217713
CDS	NUAK1	0.154264	0.623754					CDS	CKB	-2.05482	1.2462
CDS	PPP1CC	-0.21629	-0.00637915					CDS	CHD4	-1.34406	0.200576
CDS	NAA25	0.0593866	-1.04188					CDS	PHF14	-1.17363	0.0515491
CDS	RPL6	0.00890955	-0.095777					CDS	SMARCA5	-1.66179	0.815878
CDS	TESC	-0.606752	0.939957					CDS	DNTTIP2	-1.4879	-0.11386
CDS	GCN1	0.72902	-0.350041					CDS	ENGASE	-1.09535	1.43092
CDS	ANAPC5	-0.0399252	0.0310462					CDS	CBX8	-0.605978	-0.402947
CDS	RILPL1	-0.137107	-0.20004					CDS	FBXL18	-0.823574	0.017158
CDS	NCOR2	0.0577037	0.234676					CDS	NPAT	-0.632395	-0.295492
CDS	DHX37	-1.48653	1.05204					CDS	DCLRE1C	-0.480749	-0.471388
CDS	RFC3	-0.249546	-1.05749					CDS	FANCM	-0.989787	-1.09774
CDS	NDFIP2	-0.354756	0.361877					CDS	SMAP2	-1.02521	0.250786
CDS	IPO5	-0.248216	-0.549917					CDS	ZNF512B	-1.00525	0.29381
CDS	CLYBL	0.184389	0.00430947					CDS	PTPRF	-0.699257	-0.602432
CDS	COL4A2	0.134995	0.0846995					CDS	CAMTA2	-0.404646	-0.261798
CDS	MICU2	-0.262915	0.468622					CDS	RRM1	-2.10216	1.28846
CDS	HSPH1	-0.566604	-0.41999					CDS	CEP44	-0.883165	0.216669
CDS	ENOX1	-0.383698	-0.167935					CDS	C1orf216	-1.17841	0.633481
CDS	TPT1	0.173247	0.231697					CDS	ITGB8	-3.49485	-
CDS	VPS36	0.169457	-0.508168					CDS	MACROD1	-8.45667	2.52846
CDS	TBC1D4	0.0773268	-0.964772					CDS	SEC22B	-1.12357	0.401375
CDS	RNF219	-0.240616	-0.359937					CDS	PNKP	-0.85725	0.288293
CDS	DOCK9	0.449068	-1.19864					CDS	ZNF263	-0.711617	-0.169822
CDS	PPP1R3E	0.543706	-0.885959					CDS	MACF1	-0.713372	-0.268133
CDS	PNN	-0.0760302	-0.771994					CDS	TOP2A	-1.65681	0.318751
CDS	FANCM	-0.760428	0.225354					CDS	FITM2	-0.96583	-0.151248
CDS	NAA30	0.0432909	-0.253951					CDS	CALCOCO2	-0.961332	0.286308
CDS	MPP5	0.406124	-0.826477					CDS	TBL2	-1.03231	-0.000809421
CDS	PCNX1	0.358135	-1.25571					CDS	SMARCC1	-1.55229	0.215838
CDS	RBM25	-0.0567903	-0.543173					CDS	RUVBL2	-1.13499	0.40379
CDS	YLPM1	0.2814	-0.543804					CDS	LUC7L	-2.63839	0.836528
CDS	EIF5	-0.711692	0.128734					CDS	AFF4	-0.694996	-0.0658626
CDS	HNRNPC	-0.358031	0.29181					CDS	PRPF40A	-2.51425	0.858289
CDS	SUPT16H	0.361025	-1.20135					CDS	UBN2	-0.271287	-0.422646
CDS	SNX6	-0.1702	-0.1082					CDS	FBN1	-0.613387	-0.265632
CDS	BAZ1A	-0.370325	-0.426963					CDS	PNN	-2.7318	0.895654
CDS	EXOC5	-0.578211	-0.00977725					CDS	TAX1BP1	-4.77725	1.01445
CDS	NEK9	0.705506	-0.92704					CDS	PIGM	-0.757362	0.0470924
CDS	POMT2	-0.0388419	0.645243					CDS	ATP2A3	-0.699938	-0.16844
CDS	CCDC85C	-0.33137	-0.196605					CDS	CACNA1H	-0.464112	-0.299911
CDS	HSP90AA1	-0.440139	-0.30885					CDS	EDC3	-1.22006	0.467932
CDS	CDC42BPB	0.132854	0.151054					CDS	GRK2	-0.966967	0.0934818
CDS	CKB	-0.426218	0.106054					CDS	IRS1	-0.376674	-0.509832
CDS	EIF2AK4	0.434334	-1.20241					CDS	MFGE8	-2.49752	0.53258
CDS	EIF3J	-0.646486	-0.134589					CDS	WASF2	-0.515867	0.0531102
CDS	B2M	-0.132407	0.122361					CDS	PRMT6	-1.02331	-0.0100659
CDS	AP4E1	0.264646	-0.73164					CDS	DAP3	-1.8777	1.80399
CDS	PIAS1	0.193073	-0.825665					CDS	PHKB	-0.128599	0.476839
CDS	IREB2	-0.129046	-1.59925					CDS	C2CD5	-0.83198	0.339646
CDS	PSMA4	-0.465302	0.31568					CDS	U2SURP	-2.00699	0.777602
CDS	AKAP13	0.593415	-1.15025					CDS	DPY19L3	-0.916082	-1.24442
CDS	CHD2	0.311154	0.504324					CDS	ERCC2	-0.502872	-0.0371323
CDS	RPAP1	-0.326104	0.46336					CDS	TESC	-1.91224	0.382411
CDS	TP53BP1	0.385235	-0.704436					CDS	RPL22	2.38435	-3.57547
CDS	EDC3	-0.388963	0.934163					CDS	HNRNPC	-2.36162	-
CDS	RPP25	-0.370397	0.613529					CDS	KMT2A	-0.585093	-0.377897
CDS	ETFA	-0.226138	0.0695684					CDS	IGF2BP1	-0.749618	0.067725
CDS	TSPAN3	0.2559	-0.748159					CDS	LARP7	-2.12262	0.542257
CDS	MFGE8	0.437012	-0.0147724					CDS	NPM3	-1.43165	0.476029
CDS	POLG	-0.354481	0.938375					CDS	DDX5	2.79497	-3.32105
CDS	KIF7	-0.341942	-0.351606					CDS	PPP1CC	-0.706244	0.221754
CDS	SNRPA1	-0.704001	0.156445					CDS	LRP5	-0.356552	-0.545035
CDS	HAGHL	-0.409191	0.191579					CDS	SNRPA1	-1.46275	0.88893
CDS	CACNA1H	-0.0550711	0.418377					CDS	HNRNPU	-1.83969	0.438318
CDS	TSC2	0.182357	0.578061					CDS	HSPG2	-0.183463	-0.740509
CDS	TRAF7	0.0840491	0.566345					CDS	KMT2B	-0.280907	-0.441755
CDS	SRRM2	-0.0907952	-0.115129					CDS	WSB1	-1.818	0.390508
CDS	ZNF205	-0.524069	1.02991					CDS	ZFPM1	-0.671052	-0.463803
CDS	ZNF263	-0.643468	0.172955					CDS	GGA1	-0.968306	0.373646
CDS	UBN1	-0.242296	0.315372					CDS	HNRNPH1	-0.324398	-
CDS	ATXN2L	1.70003	1.14238					CDS	POR	-1.74855	0.322327
CDS	KIF22	-0.305808	0.712072					CDS	C1QBP	-1.71263	1.25184
CDS	INO80E	-0.381912	0.697326					CDS	GNB2	-0.978707	0.410014
CDS	PHKB	0.800138	-2.06479					CDS	OSBP2	-1.28602	-0.17449
CDS	PAPD5	-0.448794	-0.38372					CDS	MAPK12	-1.30676	0.434322
CDS	CHD9	-0.0899313	0.387943					CDS	WTAP	-0.764374	-0.246376
CDS	COQ9	-0.180334	0.59246					CDS	CAMKK1	-0.989284	0.327207
CDS	NOL3	0.312079	0.682263					CDS	PNPLA6	-0.502625	-0.187273
CDS	SNTB2	0.276932	-0.553462					CDS	NXF1	-1.10433	0.680407
CDS	GABARAPL2	0.189438	0.0986426					CDS	EIF2AK1	-1.12374	0.274793
CDS	ZFPM1	0.125888	0.500928					CDS	MRC2	-0.88969	0.0295216
CDS	RPL13	0.0335384	0.32282					CDS	MYD88	-0.474928	0.0283101
CDS	TCF25	-0.0538882	0.275039					CDS	RNF215	-0.744376	-0.189489
CDS	LUC7L	-0.309483	0.492037					CDS	RNF168	-0.788762	-0.329905
CDS	ZNF598	-0.389606	-0.0707059					CDS	CLCC1	-1.79409	0.436186
CDS	RSL1D1	-0.0926951	-0.811178					CDS	TCOF1	-0.870692	-0.0477859
CDS	SMG1	0.782488	-2.21328					CDS	IK	-1.61502	0.721454
CDS	KNOP1	-0.520955	0.198435					CDS	QARS	-0.974766	0.832136
CDS	ARHGAP17	-0.346525	0.434038					CDS	SARS2	-1.1017	0.65741
CDS	FAM192A	0.0909591	-0.399311					CDS	EPRS	-2.12648	1.07869
CDS	CNOT1	0.376334	-1.5222					CDS	KIF7	-0.844002	0.011644
CDS	CFDP1	-0.0988375	0.226366					CDS	CASP2	-0.853435	-0.0178898
CDS	MVD	-0.261595	1.19607					CDS	NCOR2	0.025388	-0.647935
CDS	ANKRD11	-0.114442	0.246104					CDS	SPTBN1	-0.639408	-0.339841
CDS	MINK1	-0.134835	0.998894					CDS	MTG1	-2.21713	1.90936
CDS	MPRIP	-0.0936353	0.404181					CDS	NARS	-2.3357	0.369004
CDS	WSB1	0.464146	-0.75767					CDS	TTF2	-1.05732	0.0857979
CDS	PSMB3	-0.453938	0.958113					CDS	UBR4	-0.392765	-0.250834
CDS	ADAM11	-0.409629	0.253727					CDS	KNTC1	-0.992267	-0.00301411
CDS	CALCOCO2	0.0686706	0.205833					CDS	ISL1	-0.818755	-0.348951
CDS	IGF2BP1	0.114137	-0.182477					CDS	NUDC	-1.8761	0.784386
CDS	LUC7L3	-0.426512	-0.297789					CDS	SNTB2	-0.730861	0.0298561
CDS	BCAS3	0.358959	0.192703					CDS	RPAP1	-0.690616	-0.243034
CDS	MRC2	0.447813	0.423803					CDS	USP19	-0.871427	-0.0962251
CDS	TMEM104	-0.464969	1.11303					CDS	PSMD12	-1.57842	0.218347
CDS	BIRC5	-0.257027	0.878626					CDS	KIF22	-1.25364	0.60201
CDS	ENGASE	-0.0596765	0.322536					CDS	CTNND1	-0.720266	0.0104419
CDS	TSR1	-0.644797	-0.527185					CDS	NOL3	-0.783617	0.982377
CDS	CAMKK1	-0.556571	0.101835					CDS	GYG1	-1.07926	0.499529
CDS	ATP2A3	-0.230398	0.83726					CDS	DHX37	-0.737148	-0.00356254
CDS	CAMTA2	0.123656	0.33635					CDS	GNA13	-0.33101	-0.505475
CDS	C1QBP	-0.602866	0.315228					CDS	BAZ1A	-1.72188	0.628139
CDS	LOC100996842	0.220868	1.22175					CDS	MYO1B	-1.23458	0.430263
CDS	RPL26	-0.0509468	0.000793982					CDS	ANKRD52	-0.790396	0.171781
CDS	USP22	-0.0856635	0.528797					CDS	WNK1	-0.601136	-0.241106
CDS	TOP2A	0.424845	-1.00306					CDS	LAMA5	-0.211777	-0.333121
CDS	DNAJC7	-0.343324	-0.529776					CDS	COL12A1	-0.463088	0.319095
CDS	BRCA1	0.376872	-0.45425					CDS	POLG	-0.508898	-0.482381
CDS	UBTF	-0.247658	0.43455					CDS	CCNJL	-0.411371	-0.244653
CDS	CCDC47	-0.0399465	-1.19901					CDS	WDCP	-0.395606	-0.505693
CDS	FTSJ3	-0.742254	0.799485					CDS	KIF13A	-0.460609	-0.417484
CDS	DDX5	0.089569	-0.523038					CDS	DNMT1	-1.02769	0.207522
CDS	GNA13	-0.111672	-0.363727					CDS	KCNG1	-1.17373	0.00274911
CDS	PSMD12	-0.713229	0.310948					CDS	PAPD5	-0.266544	-0.381891
CDS	RNF157	0.403916	0.695773					CDS	NUAK1	-0.998449	0.176092
CDS	CBX8	-0.293205	0.709269					CDS	ISG15	-1.36007	0.728273
CDS	CEP131	0.202207	0.355706					CDS	SLC1A4	-1.12698	-0.135009
CDS	RAB40B	0.227722	-0.10406					CDS	CDC42SE1	-0.842503	-0.0859103
CDS	RALBP1	-0.0322283	-0.125921					CDS	POMGNT2	-0.918131	-0.0886612
CDS	TSHZ1	0.150652	-0.683125					CDS	ENAH	-1.03383	0.0517103
CDS	OSBPL1A	0.0804535	0.401569					CDS	YLPM1	-1.13082	-0.00546702
CDS	NARS	-0.562103	-0.345762					CDS	IQCE	-0.756384	-0.0366355
CDS	LMAN1	-0.218882	-0.326429					CDS	PNPT1	-2.63426	0.658181
CDS	RTTN	0.434478	-0.538576					CDS	SLC25A45	-1.03517	0.676318
CDS	DOT1L	-0.137422	0.767089					CDS	NBPF1	-2.37994	-
CDS	MRPL54	-0.474549	0.83244					CDS	VASP	-0.986527	-0.067798
CDS	CHAF1A	-0.191451	0.303414					CDS	PKD2	-1.96178	-0.367325
CDS	HDGFRP2	-0.209692	0.566313					CDS	TEAD3	-0.715721	0.0561154
CDS	RPL36	-0.127274	0.495966					CDS	PCNX1	-0.303023	-0.6872
CDS	ARHGEF18	-0.191269	0.599972					CDS	RPL11	-3.89511	-
CDS	MCOLN1	-0.0145197	0.263252					CDS	RTTN	-0.645566	-0.353503
CDS	PNPLA6	-0.0444941	1.1561					CDS	PRKRA	-1.58492	0.401994
CDS	HNRNPM	-0.296686	0.293073					CDS	NOL4L	-0.387177	-0.328889
CDS	ILF3	-0.245569	0.313684					CDS	GPATCH3	-0.774835	-0.104217
CDS	MYO9B	-0.0272619	0.441842					CDS	PPL	-1.75483	-0.549084
CDS	DPY19L3	0.676849	-1.49539					CDS	SLC39A10	-0.517796	-0.233829
CDS	LSR	-0.444844	0.151256					CDS	ALDH3A1	-1.63881	0.0414645
CDS	USF2	-0.00906453	0.585209					CDS	ULK1	-1.04761	0.121639
CDS	KMT2B	-0.159664	0.455155					CDS	PLXNA1	-1.1852	0.244537
CDS	PROSER3	-0.0303041	0.380666					CDS	SZT2	-0.0546174	-0.413529
CDS	ACTN4	-0.3045	0.350686					CDS	FLNC	-0.124041	-0.504655
CDS	RPS19	-0.112798	0.575465					CDS	ZNF518A	-0.796016	-0.13669
CDS	VASP	-0.197631	1.04183					CDS	ZNF598	-0.872892	-0.0569273
CDS	PPP5C	-0.499012	0.543349					CDS	CDC42BPB	-0.739866	0.0929964
CDS	GRWD1	-0.90557	0.396342					CDS	AHI1	-0.643717	-0.0930376
CDS	RUVBL2	-0.611995	0.533144					CDS	TRIO	-0.350088	-0.355864
CDS	SNRNP70	-0.417739	0.695104					CDS	SRSF7	-1.68083	0.412812
CDS	NR1H2	-0.00818617	1.06524					CDS	TNPO1	0.0599285	0.736436
CDS	NDUFA3	-0.220286	0.601487					CDS	CHAF1A	-0.850019	-0.187922
CDS	ZNF628	-0.0819469	0.783942					CDS	COL4A3BP	-0.420885	-0.438336
CDS	ZNF17	-0.414136	-0.948302					CDS	ZNF800	-0.231125	-0.65887
CDS	TMEM259	-0.356279	0.413361					CDS	BCAS3	-0.91184	0.184953
CDS	SBNO2	-0.243561	0.531228					CDS	HIST1H4C	0.481301	-1.49239
CDS	AP3D1	-0.399222	0.590701					CDS	VPS36	-0.129479	-
CDS	EEF2	0.417094	0.253963					CDS	LMAN1	-0.714697	-0.789419
CDS	SH3GL1	-0.355071	1.00923					CDS	FAM208A	-1.14965	0.0388247
CDS	SAFB2	-0.397885	0.49824					CDS	HNRNPDL	-1.74272	1.11688
CDS	KHSRP	-0.358158	0.278784					CDS	USF2	-1.0083	0.414894
CDS	DNMT1	0.023028	0.0384568					CDS	DEK	-1.52077	1.01076
CDS	DHPS	0.0789205	0.694465					CDS	PARP1	-1.67439	1.38745
CDS	NOTCH3	0.235149	-0.165337					CDS	NRP2	-0.954932	-0.265514
CDS	BRD4	-0.0910956	0.898863					CDS	NCOA3	-0.416442	-0.555397
CDS	AKAP8L	-0.33103	0.900569					CDS	TTC21B	-1.1133	-0.352288
CDS	HNRNPL	-0.260879	0.481597					CDS	PROSER3	-0.25898	-0.291065
CDS	SARS2	-0.382729	0.729267					CDS	CASP8AP2	-0.30698	-0.525235
CDS	FBXO17	0.173171	0.0874601					CDS	CCAR1	-2.72109	1.70769
CDS	PAFAH1B3	-0.329284	0.820269					CDS	CAMK2G	-1.71665	0.512953
CDS	ERCC2	-0.362112	0.399492					CDS	BIRC5	-1.50503	0.574102
CDS	RTN2	0.704564	0.749828					CDS	UTP11	-2.35236	0.653566
CDS	PRKD2	-0.37254	0.55732					CDS	PSMB3	-1.8302	2.00279
CDS	LIG1	0.491045	0.269716					CDS	TSHZ1	-0.245132	-0.725438
CDS	RPL18	-0.0613602	0.397518					CDS	SAFB2	-1.45659	0.177794
CDS	IRF3	-0.316076	0.502531					CDS	AGRN	-1.58488	0.638384
CDS	PNKP	-0.224676	-0.442772					CDS	LARS	-0.923038	0.245036
CDS	ZNF320	0.0578894	-0.558628					CDS	ADAMTS5	-1.04579	-0.183244
CDS	MZF1	0.0263765	0.492218					CDS	SSRP1	-1.47743	1.10254
CDS	ATRAID	0.301501	0.316365					CDS	NAA20	-3.3162	0.783512
CDS	WDR43	-0.693934	-0.34867					CDS	CC2D2A	-1.49632	0.21909
CDS	TTC27	-0.488395	-0.205951					CDS	PSMD1	-2.04477	0.723841
CDS	SPTBN1	0.262113	-0.727921					CDS	SH3GL1	-1.07393	0.22213
CDS	SLC1A4	-0.0805111	0.438542					CDS	NEK9	-1.14169	2.40738
CDS	EIF5B	-0.29689	-0.252799					CDS	MIIP	-5.12975	1.8154
CDS	SSB	-0.615525	-0.267954					CDS	RAPGEF6	-0.504833	-0.513079
CDS	MYO1B	-0.36353	-0.695622					CDS	ARHGAP23	-0.726885	-0.158843
CDS	SLC39A10	-0.234873	-0.349143					CDS	OSBPL1A	-1.52434	1.17239
CDS	NOP58	-0.597671	-0.0431215					CDS	TBC1D22B	-0.717025	-0.0721594
CDS	NRP2	-0.374389	0.14912					CDS	HOXA13	-0.38893	-0.43332
CDS	XRCC5	-0.156707	-0.222901					CDS	REEP2	-1.60433	1.09134
CDS	RPL37A	-0.0649235	0.192151					CDS	CCT3	-1.34621	0.851242
CDS	TTLL4	-0.338254	0.231384					CDS	CAMLG	-0.751074	-0.0134106
CDS	SPEG	0.0642593	0.589806					CDS	LPIN3	-0.716233	-0.0545518
CDS	PSMD1	-0.105665	-0.164577					CDS	ADAM11	-1.00309	0.286603
CDS	SMC6	-0.498961	0.0552965					CDS	CPSF6	-2.45662	1.57788
CDS	WDCP	-0.200329	-0.41044					CDS	EEF2	0.196902	0.168226
CDS	EIF2B4	-0.493391	0.524835					CDS	DOT1L	-0.305588	-0.42347
CDS	SUPT7L	-0.0326867	-0.0495752					CDS	MCOLN1	-1.28467	-0.146959
CDS	DPY30	-0.0590895	0.185067					CDS	ZMIZ2	-0.422039	0.589742
CDS	SRSF7	-0.344134	-0.0333475					CDS	MYO9B	-0.438811	-0.120205
CDS	LRPPRC	-0.320478	-0.617201					CDS	SNX25	-0.468636	-0.32241
CDS	MTIF2	-0.14628	-0.0940858					CDS	UBN1	-1.01272	-0.0250488
CDS	PNPT1	-0.412728	-0.349855					CDS	HNRNPL	-1.12281	0.411103
CDS	XPO1	-0.233741	-0.692479					CDS	KCNC4	-0.533454	-0.25575
CDS	PRPF40A	-0.713717	-0.0682669					CDS	PPP2R2C	-0.528461	-0.0332675
CDS	LY75-CD302	-0.0115405	-0.588937					CDS	ELOA	-0.593429	-0.247554
CDS	TTC21B	0.0409839	-0.459738					CDS	PTMS	-0.893172	0.408428
CDS	PRKRA	-0.00528422	-0.329166					CDS	POLR3G	-4.11961	-1.49224
CDS	CWC22	-0.767509	0.205025					CDS	DOCK9	-0.467198	-0.272311
CDS	FZD5	0.212834	-0.881264					CDS	NOLC1	-1.25342	0.500964
CDS	AAMP	-0.65803	0.685355					CDS	PSMD4	-1.60624	1.35877
CDS	CHPF	-0.285072	0.405784					CDS	NAA25	-1.06481	0.00764516
CDS	NCL	-0.562508	-0.367151					CDS	MARVELD2	-0.781457	0.0567904
CDS	NOP56	-0.421353	-0.117474					CDS	TUT1	-0.830957	-0.250162
CDS	NAA20	-0.365297	0.0434121					CDS	HELLS	-1.70215	0.405148
CDS	ZNF341	-0.138474	0.897444					CDS	EIF4G1	-1.12976	0.0770323
CDS	TOP1	-0.339761	-0.588736					CDS	FRAS1	-0.639677	-0.449861
CDS	LPIN3	0.0555494	0.0701691					CDS	CHPF	-1.0048	-0.252624
CDS	NCOA3	0.401235	-0.930782					CDS	SRPK1	-1.12498	0.330933
CDS	CSE1L	-0.543341	-0.018863					CDS	RINL	-2.28337	0.802335
CDS	DDX27	-0.400782	0.25056					CDS	SLU7	-1.21022	0.581087
CDS	STX16	0.580208	-0.73297					CDS	CCDC136	-3.96794	-0.36984
CDS	OGFR	-0.46469	0.664032					CDS	JAG1	-0.856128	-0.165459
CDS	NOL4L	0.19831	0.120827					CDS	BBS1	-1.93514	0.709983
CDS	E2F1	0.0041064	1.05834					CDS	HSPA8	-1.92748	-0.0169887
CDS	SAMHD1	0.0335146	-0.969953					CDS	METAP2	-1.94187	2.81238
CDS	FITM2	-0.191981	1.34319					CDS	MINK1	-0.512094	-0.213664
CDS	ACOT8	0.266655	0.553751					CDS	PPME1	-1.54401	0.20066
CDS	SULF2	-0.225836	0.109386					CDS	FZD5	-0.390547	-0.553556
CDS	KCNG1	-0.397672	0.730509					CDS	ZNF316	-0.679632	-0.0772154
CDS	AURKA	-0.106328	-0.138141					CDS	INO80E	-1.42421	0.859231
CDS	PSMA7	-0.332965	0.500824					CDS	XPO1	-1.21018	0.421595
CDS	LAMA5	0.347263	-0.363911					CDS	NCKIPSD	-1.23618	0.679636
CDS	ZNF512B	-0.252686	-0.189551					CDS	ZNF628	-0.0881402	-0.723984
CDS	SOD1	-0.278961	0.621534					CDS	LSR	-3.08362	0.569931
CDS	SON	0.322807	-1.10654					CDS	JAK1	-0.623009	0.0825847
CDS	CBR3	-0.814475	0.655659					CDS	NUP160	-0.87744	0.0719286
CDS	RRP1B	-0.382065	-0.612642					CDS	USP22	-1.05682	0.175889
CDS	PFKL	-0.0113184	0.260201					CDS	RBM25	-3.00094	2.4223
CDS	ADARB1	-0.0142838	0.282208					CDS	SPTBN2	-0.371869	-0.45604
CDS	PCNT	0.666014	-0.197139					CDS	CWC22	-0.673206	-0.432108
CDS	ADAMTS1	-0.0371903	0.206005					CDS	ESYT2	-1.42136	-0.277955
CDS	PRDM15	0.0318111	-0.126295					CDS	LTBP3	-1.03648	-0.383657
CDS	CDC45	-0.187662	0.115239					CDS	SFXN1	-1.4308	0.234228
CDS	RANBP1	-0.485042	0.293807					CDS	RAB40B	-1.41221	0.798057
CDS	OSBP2	0.749927	-1.60674					CDS	TP53BP1	-0.593968	-0.0924886
CDS	DEPDC5	0.386186	0.506122					CDS	PANX1	-0.872679	-0.00247063
CDS	HMGXB4	0.212367	-0.674298					CDS	TCF25	-1.1845	0.702779
CDS	MPST	0.0456724	0.381318					CDS	AKAP13	-0.432429	-0.522404
CDS	GGA1	-0.149804	0.695032					CDS	FYTTD1	1.12379	-0.639888
CDS	MICAL3	0.113354	-1.42825e-05					CDS	NKTR	-1.64437	-0.52732
CDS	PI4KA	0.0648939	0.474604					CDS	VOPP1	-1.05674	0.235962
CDS	RNF215	0.320963	1.07574					CDS	SRSF11	-2.48607	0.539671
CDS	EIF3D	-0.239781	0.3885					CDS	OSBPL5	-0.597868	0.0100285
CDS	DDX17	0.562502	-1.38707					CDS	IREB2	-0.74729	-0.116405
CDS	MKL1	-0.376596	0.481003					CDS	ANKRD17	-0.667248	-0.178292
CDS	MAPK12	-0.152133	1.04022					CDS	TOP2B	-0.918736	0.668922
CDS	SLC6A6	-0.572402	-0.0011922					CDS	STAT6	-1.00817	1.32806
CDS	NKTR	0.557399	-1.13377					CDS	CDV3	-0.953278	0.104955
CDS	DHX30	-0.561425	0.611135					CDS	CCT6A	-3.01535	1.11646
CDS	CACNA2D3	0.2742	-0.540862					CDS	DNAJC7	-2.49373	0.713735
CDS	ATXN7	0.548875	-1.22207					CDS	CFL1	-4.55557	-
CDS	ARL13B	-0.444304	-0.281936					CDS	CHD9	-0.33891	-0.918779
CDS	PCNP	-0.434372	-0.112542					CDS	ACOT8	-0.929558	-0.0255706
CDS	BBX	-0.0308746	-0.125257					CDS	CDC42BPA	-0.513798	-0.250081
CDS	PLXNA1	-0.15883	0.151927					CDS	HDAC2	-1.72423	0.71295
CDS	CDV3	-0.207366	-0.365219					CDS	ACTN4	-0.869356	-0.0983211
CDS	U2SURP	-0.559863	-0.434391					CDS	LIG1	-1.72	1.64399
CDS	GYG1	-0.338824	-0.0548491					CDS	ANKRD11	-0.535917	-0.388185
CDS	TSC22D2	0.0396524	-0.56807					CDS	TBC1D30	-0.956129	-0.0358987
CDS	SMC4	-0.350127	-0.182319					CDS	ATXN2L	-1.04976	0.0138252
CDS	EIF4G1	-0.556195	0.269996					CDS	SH2B2	-1.53232	0.323003
CDS	FYTTD1	-0.446459	-0.217928					CDS	CHTOP	-1.19645	0.494063
CDS	RPL35A	-0.0225377	-0.0819462					CDS	NAA15	-1.26975	0.114233
CDS	TOP2B	-0.0212983	-0.212523					CDS	XRCC5	-1.79709	0.72805
CDS	POMGNT2	-0.345801	0.273088					CDS	ATXN7	-0.590496	-0.374035
CDS	SMARCC1	0.0974006	-0.246607					CDS	TMCO4	-1.45167	-0.220128
CDS	NCKIPSD	-0.280978	0.143335					CDS	RPP25	-0.924603	0.00644312
CDS	USP19	0.210376	-0.0517986					CDS	HGF	-1.15727	-
CDS	LAMB2	0.849838	-0.296207					CDS	IRF3	-2.16001	1.12082
CDS	ABHD14B	0.496416	0.513641					CDS	LUC7L3	-1.64439	0.355243
CDS	FAM208A	-0.166725	-0.172041					CDS	RPL13	-2.00693	1.592
CDS	ZBTB11	-0.266	-0.273023					CDS	EIF2B4	-1.46143	0.491809
CDS	RPL24	-0.206571	0.159838					CDS	HPS6	-0.385675	-0.738697
CDS	CD47	-0.0175885	-0.372787					CDS	MVD	-0.944003	0.175065
CDS	COPB2	-0.077943	-0.469011					CDS	ARHGAP17	-0.822376	0.00745967
CDS	GOLIM4	0.532595	-0.743313					CDS	PRRC2C	-1.20081	0.306939
CDS	RNF168	-0.0369414	-0.257392					CDS	TCERG1	-4.7967	-
CDS	CC2D2A	0.382636	0.847423					CDS	PIAS1	-0.693932	-0.263329
CDS	NCAPG	-0.104146	0.0991679					CDS	RTN2	-1.48906	0.0970493
CDS	STIM2	0.213559	0.201375					CDS	CENPF	-1.56867	-0.069875
CDS	LIAS	0.512527	-0.705583					CDS	POC5	-0.828012	-0.130525
CDS	SRP72	-0.345173	-0.482431					CDS	COPS6	-1.7395	1.33607
CDS	FRAS1	0.170372	-0.638823					CDS	LRPPRC	-2.14961	1.11554
CDS	PKD2	1.39659	-2.55183					CDS	ATG2A	-0.555872	-0.165646
CDS	ZGRF1	0.220104	-0.430481					CDS	PPWD1	-1.64682	0.0805961
CDS	LARP7	-0.517126	0.586543					CDS	PCF11	-0.432144	-0.425334
CDS	NAA15	-0.642572	-0.138403					CDS	TRIM8	-1.03615	-0.0710127
CDS	SMARCA5	-0.251198	-0.278402					CDS	PAFAH1B3	-1.43811	0.34726
CDS	RAPGEF2	0.626615	-1.26827					CDS	POMT2	-2.14037	0.924499
CDS	CPE	0.302557	-0.638796					CDS	APBB2	-0.764108	-0.0157053
CDS	CEP44	0.158318	-0.228762					CDS	UBTF	-0.863088	0.119377
CDS	SNX25	0.294056	-0.390934					CDS	NAT10	-1.07768	0.141564
CDS	ATP5I	-0.121137	0.262741					CDS	FAM192A	-1.65917	0.608862
CDS	SLBP	-0.334573	-0.050352					CDS	TTL	-0.703296	-0.109234
CDS	PPP2R2C	-0.243017	0.369774					CDS	MYOF	0.330238	-0.671392
CDS	APBB2	0.69712	-1.12856					CDS	SLC30A5	-0.965316	-0.298775
CDS	UBA6	-0.226597	-0.619775					CDS	ABT1	-1.06829	0.0218156
CDS	ANKRD17	0.0929836	-0.969941					CDS	NCL	-2.08215	1.15877
CDS	HNRNPD	-0.158592	-0.708184					CDS	HDGFRP2	-1.15284	0.192596
CDS	HNRNPDL	-0.449627	0.342013					CDS	MAML1	-0.654871	-0.289062
CDS	KLHL8	0.0717158	-1.28203					CDS	ILF2	-1.32742	0.848557
CDS	ADH5	-0.407926	0.400214					CDS	ENO1	-1.36537	1.58387
CDS	PPA2	-0.318226	0.129003					CDS	CD47	-	2.30609
CDS	TRIO	0.437913	-0.683661					CDS	ETFA	-	3.39547
CDS	TARS	-0.645923	-0.201163					CDS	CLYBL	-	0.377293
CDS	ISL1	0.125887	-0.140921					CDS	RANBP1	-	4.89305
CDS	ZSWIM6	0.409114	-0.739823					CDS	NDFIP2	-	-1.09631
CDS	PPWD1	-0.190643	0.161933					CDS	FUCA2	-	0.766311
CDS	SLC30A5	-0.0726698	-0.123825					CDS	APLP2	-	1.36754
CDS	MAP1B	-0.0741522	-1.33242					CDS	PDE8B	-	-0.224821
CDS	TNPO1	-0.390176	0.00431237					CDS	HSPH1	-	2.15944
CDS	IQGAP2	-0.0903656	-0.913382					CDS	DNAJC1	-	1.2283
CDS	POLR3G	-0.961738	1.15087					CDS	DPY30	-	1.3897
CDS	CAST	-0.0470681	-0.415467					CDS	CEP152	-	-0.23887
CDS	CAMLG	0.13451	-0.385014					CDS	ZNF664	-	-0.64673
CDS	REEP2	-0.0976164	0.63762					CDS	NDUFA3	-	4.14374
CDS	IK	0.093128	-0.0173442					CDS	TSPAN3	-	1.48827
CDS	WDR55	-0.508007	0.133639					CDS	EIF4G2	-	-1.01359
CDS	TCERG1	-0.147651	-0.660154					CDS	NDUFA5	-	0.316872
CDS	TCOF1	-0.440781	0.367965					CDS	TMBIM6	-	1.29761
CDS	LARP1	-0.0903003	-0.270656					CDS	PPT1	-	0.986357
CDS	LSM11	0.463031	-0.917675					CDS	TMEM259	-	0.713518
CDS	RARS	-0.289866	-0.466702					CDS	DOCK10	-	-3.70449
CDS	SFXN1	-0.356018	-1.05112					LC3B CLIP	MEGF6	-3.48036	1.20238
CDS	CANX	-0.00650367	-1.05237					LC3B CLIP	ANKRD39	-1.47082	-0.29694
CDS	MAML1	-0.0955819	-0.353626					LC3B CLIP	ZNF320	-0.514744	-0.18857
CDS	DROSHA	0.271159	-0.690564					LC3B CLIP	SDE2	-0.835539	-0.166351
CDS	COL4A3BP	-0.0475404	-0.121328					LC3B CLIP	HIST2H2BE	-0.789351	-1.52342
CDS	POC5	-0.3429	0.00665539					LC3B CLIP	SLC6A6	-0.996531	0.120695
CDS	TBCA	-0.214623	-0.0265292					LC3B CLIP	PGP	-1.24528	-0.0297248
CDS	MBLAC2	0.223922	-0.498966					LC3B CLIP	DCUN1D5	-1.70339	0.484858
CDS	ATG12	-0.00510245	-0.579735					LC3B CLIP	TSR3	-1.48333	0.329195
CDS	FBN2	0.378182	-1.23577					LC3B CLIP	MPRIP	-0.609642	-0.319075
CDS	AFF4	0.215569	-0.782129					LC3B CLIP	KAT5	-0.854969	0.177271
CDS	LARS	0.387391	-0.868571					LC3B CLIP	FAM76B	-1.12926	-0.240957
CDS	CCNJL	-0.421737	-0.826118					LC3B CLIP	TMED2	-1.13524	0.223265
CDS	SLU7	0.297837	-0.473316					LC3B CLIP	ZC3HAV1	-1.48796	0.888516
CDS	HNRNPH1	0.335351	-0.432651					LC3B CLIP	RAPGEF2	-0.243689	-0.120853
CDS	RACK1	-0.411382	0.0575655					LC3B CLIP	HMGXB4	-0.391645	-0.386173
CDS	PRPF4B	-0.499643	-0.241184					LC3B CLIP	ZBTB11	-0.508907	-0.569361
CDS	JARID2	0.261375	-0.187165					LC3B CLIP	SMG1	-0.302426	-0.292237
CDS	GMNN	-0.370438	0.0820937					LC3B CLIP	UBA6	-1.62584	0.367955
CDS	HIST1H4C	-0.854212	-0.308739					LC3B CLIP	UROD	-1.69593	1.15215
CDS	ABT1	-0.492635	0.563164					LC3B CLIP	MKL1	-0.47697	-0.56303
CDS	TBC1D22B	-0.151794	0.140311					LC3B CLIP	UBC	-0.043615	0.142033
CDS	FOXP4	-0.143813	0.430589					LC3B CLIP	FOXP4	-0.745136	-0.279261
CDS	HSP90AB1	-0.731194	0.4362					LC3B CLIP	XRCC6	-1.92963	1.52773
CDS	CASP8AP2	-0.193157	-0.270321					LC3B CLIP	USP32	-0.545374	-0.405076
CDS	FOXO3	0.598812	-1.20214					LC3B CLIP	B4GALT2	-0.737434	0.0118551
CDS	MARCKS	0.0508467	-0.0326061					LC3B CLIP	SPEN	-0.267579	-0.641414
CDS	RPS12	0.0154552	-0.0308049					LC3B CLIP	TADA3	-0.96436	0.50208
CDS	AKAP12	0.481258	-1.3191					LC3B CLIP	KIFAP3	-1.56857	1.24057
CDS	ARID1B	0.503886	-0.591634					LC3B CLIP	PITPNM2	-0.293159	-0.474978
CDS	WTAP	0.00599619	-0.450885					LC3B CLIP	YPEL3	-1.3336	0.55942
CDS	QKI	0.157299	-0.376019					LC3B CLIP	NAGLU	-1.45759	0.359248
CDS	EXOC2	0.354621	-0.423927					LC3B CLIP	EIF3J	-2.41171	1.26986
CDS	KIF13A	0.676379	-1.1433					LC3B CLIP	VKORC1	-1.79709	0.534862
CDS	DEK	-0.44367	-0.188605					LC3B CLIP	POLD3	-1.64532	0.238154
CDS	HIST1H1C	0.386689	-1.07457					LC3B CLIP	SARAF	-2.07973	0.410684
CDS	TEAD3	0.160397	0.370555					LC3B CLIP	ALDOA	-1.21139	1.32493
CDS	SRPK1	-0.16859	-0.763793					LC3B CLIP	DAPK2	-0.652487	-0.34404
CDS	GLO1	-0.272848	-0.56357					LC3B CLIP	PI4KA	-0.0830487	0.860425
CDS	MCM3	-0.298492	0.230086					LC3B CLIP	WNT10A	-0.549914	0.137537
CDS	SLC17A5	0.202107	-1.04595					LC3B CLIP	LSM11	-0.31169	-0.304311
CDS	LAMA4	-0.216873	0.290914					LC3B CLIP	LAMB1	-0.993161	0.397783
CDS	HDAC2	-0.226621	0.0386375					LC3B CLIP	REPS1	-1.50541	0.508671
CDS	AHI1	-0.27485	-0.686389					LC3B CLIP	PRUNE1	-0.685114	-0.251861
CDS	FUCA2	-0.0773177	0.344897					LC3B CLIP	FAM168A	-1.0101	0.23923
CDS	PPIL4	-0.0250954	-0.239691					LC3B CLIP	PHC2	-0.891843	-8.18798e-05
CDS	IQCE	0.102312	0.52451					LC3B CLIP	B3GAT3	-3.38641	0.13786
CDS	FOXK1	-0.0286653	0.471062					LC3B CLIP	STRA6	-0.714245	0.316137
CDS	ZNF316	-0.124686	0.446391					LC3B CLIP	GOLIM4	-0.618086	0.23663
CDS	PHF14	-0.296595	-0.0444331					LC3B CLIP	HSPBP1	-1.80141	0.499324
CDS	KLHL7	-0.182507	0.137356					LC3B CLIP	EXT2	-1.66754	-0.0521081
CDS	MPP6	-0.216232	-0.187327					LC3B CLIP	PFN1	-1.8806	1.85907
CDS	TAX1BP1	0.121844	-0.0233611					LC3B CLIP	MTHFD2	-1.71824	0.125202
CDS	GARS	-0.773222	0.167913					LC3B CLIP	SNRPB	-2.39944	1.27412
CDS	ZMIZ2	-0.0296428	-0.323279					LC3B CLIP	SNRPD1	-1.97332	1.40436
CDS	CCT6A	-0.505437	-0.0629937					LC3B CLIP	SRRM2	-0.382468	-0.344457
CDS	POR	-0.547469	0.55348					LC3B CLIP	ILF3	-1.21682	0.990116
CDS	COPS6	-0.366318	-0.486378					LC3B CLIP	PROSER1	-1.05706	0.150053
CDS	GNB2	-0.234588	0.732465					LC3B CLIP	RPL29	-1.21412	4.37728
CDS	SRRT	-0.414595	0.2714					LC3B CLIP	ADGRL1	-1.00495	0.01374
CDS	SH2B2	-0.352615	1.03189					LC3B CLIP	EEF1B2	-2.61115	-
CDS	CCDC136	0.395743	-0.175905					LC3B CLIP	EXOSC5	-1.97958	0.832146
CDS	FLNC	-0.294166	0.0110088					LC3B CLIP	ZFR	-1.55932	0.174431
CDS	UBN2	0.393912	-1.41139					LC3B CLIP	AUP1	-1.94499	0.866385
CDS	CASP2	0.0608817	-0.629869					LC3B CLIP	BAZ2A	-0.540214	-0.163375
CDS	FBXL18	-0.15209	0.884042					LC3B CLIP	RILPL1	-0.816844	-0.245303
CDS	EIF2AK1	0.152457	-0.425522					LC3B CLIP	SMCR8	-0.293168	-0.548604
CDS	HNRNPA2B1	0.0466378	0.0945434					LC3B CLIP	DYNLL1	-2.50802	0.125518
CDS	HOXA13	0.682356	-0.389574					LC3B CLIP	RAB11FIP2	-0.661993	0.252117
CDS	TNS3	0.195714	0.243439					LC3B CLIP	ATRAID	-1.64929	0.743152
CDS	VOPP1	-0.152008	0.386371					LC3B CLIP	CHD2	-0.548971	-0.521098
CDS	BAZ1B	0.31571	-0.882066					LC3B CLIP	CLUH	-0.567193	-0.13474
CDS	TBL2	-0.521276	-0.146535					LC3B CLIP	MARC2	-1.19141	0.177891
CDS	LAMB1	0.353259	-1.2221					LC3B CLIP	SAMHD1	-0.625594	0.10784
CDS	NDUFA5	-0.356035	0.416394					LC3B CLIP	H2AFV	-2.78652	0.900205
CDS	ZNF800	-0.196336	-1.12064					LC3B CLIP	MTA1	-0.906234	0.291647
CDS	ZC3HAV1	0.135115	-0.407222					LC3B CLIP	ZNF205	-0.584208	-0.312666
CDS	EZH2	0.0447806	-0.351012					LC3B CLIP	DDX17	-1.17319	0.773076
CDS	PDIA4	-0.0955011	-0.367378					LC3B CLIP	NAA30	-0.669687	-0.192348
CDS	ESYT2	0.171644	-0.653715					LC3B CLIP	HNRNPF	-0.906795	0.152136
LC3B CLIP	ISG15	-0.0165808	0.137149					LC3B CLIP	GSG2	-0.249207	-0.625335
LC3B CLIP	AGRN	0.173263	-0.223374					LC3B CLIP	TTC7A	-0.967893	0.163191
LC3B CLIP	PARK7	-0.264524	0.213201					LC3B CLIP	SEH1L	-1.40592	0.240835
LC3B CLIP	MFN2	-0.435859	0.378197					LC3B CLIP	TNS3	-0.786239	-0.188662
LC3B CLIP	MIIP	-0.554009	0.598108					LC3B CLIP	ALG3	-1.26452	0.297275
LC3B CLIP	PRDM2	0.60003	-0.278852					LC3B CLIP	TNFRSF25	-0.992975	0.467398
LC3B CLIP	SPEN	0.680502	-1.32645					LC3B CLIP	CSE1L	-1.71311	0.832027
LC3B CLIP	PQLC2	0.0165635	0.64273					LC3B CLIP	OASL	-2.07407	-0.662333
LC3B CLIP	CDC42	-0.176668	0.48638					LC3B CLIP	ARL13B	-1.16557	0.243111
LC3B CLIP	ELOA	-0.142128	0.00801123					LC3B CLIP	SH3BP2	-0.929071	0.234413
LC3B CLIP	RPL11	0.188067	-0.154847					LC3B CLIP	CCDC85C	-1.12187	0.103102
LC3B CLIP	SRRM1	-0.138768	-0.534126					LC3B CLIP	ACLY	-0.755801	0.206354
LC3B CLIP	SELENON	0.29314	0.0309828					LC3B CLIP	ADH5	-3.00216	1.46727
LC3B CLIP	NUDC	-0.685648	0.623722					LC3B CLIP	SERBP1	-1.3031	0.523101
LC3B CLIP	RCC1	-0.617777	0.42317					LC3B CLIP	CDK6	-0.6771	-0.23183
LC3B CLIP	EIF3I	-0.550363	0.672634					LC3B CLIP	TMUB1	-1.13969	0.109795
LC3B CLIP	HDAC1	-0.11419	0.28086					LC3B CLIP	PATJ	-0.790357	0.0506222
LC3B CLIP	MARCKSL1	-0.0834722	0.174993					LC3B CLIP	LOC100996842	-1.01156	-0.0760483
LC3B CLIP	MAP7D1	-0.397749	0.667572					LC3B CLIP	PPP5C	-1.14788	0.755344
LC3B CLIP	UTP11	-0.304153	-0.0637848					LC3B CLIP	PAK4	-0.919302	-0.154013
LC3B CLIP	MACF1	0.695326	-1.56946					LC3B CLIP	IGSF10	-0.124053	-1.33429
LC3B CLIP	SMAP2	-0.254285	0.743671					LC3B CLIP	SUPT16H	-1.6374	1.06812
LC3B CLIP	PPCS	-0.0597569	0.120162					LC3B CLIP	FXYD5	-1.86491	0.475972
LC3B CLIP	SZT2	0.611326	0.141207					LC3B CLIP	RBL2	0.0860912	-0.221766
LC3B CLIP	PTPRF	-0.0312861	-0.524696					LC3B CLIP	MBLAC2	-0.865074	0.601287
LC3B CLIP	ATP6V0B	-0.629163	0.787462					LC3B CLIP	CAPRIN2	-0.586334	0.478443
LC3B CLIP	B4GALT2	-0.24359	0.721112					LC3B CLIP	STIP1	-1.22854	0.347189
LC3B CLIP	RPS8	0.0508476	-0.121175					LC3B CLIP	FOXO3	-0.400619	-0.508994
LC3B CLIP	UROD	-0.265337	0.849295					LC3B CLIP	ARPC1A	-1.53976	0.363344
LC3B CLIP	ZFYVE9	0.220814	-0.524785					LC3B CLIP	HIST2H2AC	0.866157	-2.44634
LC3B CLIP	PRKAA2	-0.407135	-1.12935					LC3B CLIP	AP3D1	-0.871292	0.212419
LC3B CLIP	NFIA	0.171866	-0.890876					LC3B CLIP	RBBP5	-0.893502	0.0106626
LC3B CLIP	PATJ	0.388575	-1.08482					LC3B CLIP	NT5DC2	-1.0722	2.70969
LC3B CLIP	ALG6	-0.0707605	0.0486869					LC3B CLIP	BSDC1	-0.922288	0.235408
LC3B CLIP	SRSF11	-0.147774	-0.695208					LC3B CLIP	RNF26	-0.799705	-0.202682
LC3B CLIP	MIGA1	0.195035	-0.392255					LC3B CLIP	NAV1	-0.670599	-0.252753
LC3B CLIP	RPL5	0.187928	-0.218534					LC3B CLIP	SMC4	-1.8986	0.390838
LC3B CLIP	PRMT6	-0.0595414	-0.330704					LC3B CLIP	MGEA5	-0.606177	0.104375
LC3B CLIP	SARS	-0.686722	0.424497					LC3B CLIP	ADARB1	-0.758689	0.0823346
LC3B CLIP	KCNC4	0.523223	-0.401016					LC3B CLIP	NT5C3B	-1.12239	0.566749
LC3B CLIP	ATP1A1	-0.197116	0.143648					LC3B CLIP	CAST	-1.15318	-0.104688
LC3B CLIP	TTF2	0.379889	-1.2311					LC3B CLIP	MRPL21	-2.76696	1.10709
LC3B CLIP	PTGFRN	-0.0287756	-0.338487					LC3B CLIP	EIF3G	-0.551155	0.79704
LC3B CLIP	PHGDH	-0.891992	0.677709					LC3B CLIP	GLO1	-2.7874	1.27861
LC3B CLIP	SEC22B	-0.139467	-0.473322					LC3B CLIP	PSMB4	-3.70206	4.95178
LC3B CLIP	HIST2H2AC	-0.226154	-0.295875					LC3B CLIP	COPE	-2.55765	4.60667
LC3B CLIP	BOLA1	0.0739877	1.01815					LC3B CLIP	FAM86C1	-0.882066	-0.343905
LC3B CLIP	MRPS21	-0.155667	-0.0304766					LC3B CLIP	ARAP1	-0.695374	0.0192472
LC3B CLIP	PRUNE1	0.2968	-0.320175					LC3B CLIP	SLC16A1	-1.60338	0.439834
LC3B CLIP	PSMD4	-0.217966	0.534677					LC3B CLIP	AP2M1	-1.85381	-
LC3B CLIP	PSMB4	-0.340703	0.333308					LC3B CLIP	SYNGR2	-2.1314	0.381887
LC3B CLIP	CGN	-0.298562	0.23213					LC3B CLIP	ABHD14B	-1.63071	0.787882
LC3B CLIP	CHTOP	-0.131248	0.286187					LC3B CLIP	APEH	-0.813302	0.345755
LC3B CLIP	ZBTB7B	-0.251232	0.628601					LC3B CLIP	IQSEC1	-0.838564	0.104217
LC3B CLIP	SLC50A1	-0.288302	0.973572					LC3B CLIP	COTL1	-0.794657	0.348888
LC3B CLIP	RUSC1	-0.0632546	0.679571					LC3B CLIP	SPEG	-0.794861	-0.269701
LC3B CLIP	DAP3	-0.130914	0.453274					LC3B CLIP	ATG101	-0.904649	0.0192806
LC3B CLIP	UAP1	-0.277142	-0.281529					LC3B CLIP	PFKL	-0.848894	0.579222
LC3B CLIP	PRRC2C	0.335412	-1.44572					LC3B CLIP	WDFY2	-1.063	0.0146106
LC3B CLIP	PRDX6	-0.310047	0.137064					LC3B CLIP	DNAH14	-2.21037	0.068686
LC3B CLIP	CDC73	-0.436384	-0.0890833					LC3B CLIP	CFDP1	-2.85226	3.72512
LC3B CLIP	NAV1	-0.320116	0.399854					LC3B CLIP	RRP1B	-1.00364	0.110146
LC3B CLIP	IPO9	0.281695	-0.491942					LC3B CLIP	MICU2	0.150012	-2.57411
LC3B CLIP	SNRPE	-0.422639	0.631039					LC3B CLIP	ING1	-0.27846	-0.642374
LC3B CLIP	MAPKAPK2	-0.212479	0.572997					LC3B CLIP	RPS14	-5.11139	-
LC3B CLIP	ATF3	0.113136	0.304801					LC3B CLIP	CSDE1	-0.102071	0.10804
LC3B CLIP	CENPF	0.231696	-0.582954					LC3B CLIP	MTA2	-0.881423	0.150879
LC3B CLIP	IARS2	0.376841	-1.20852					LC3B CLIP	IPO5	-0.620695	1.69911
LC3B CLIP	MARC2	0.0937848	-0.897969					LC3B CLIP	H2AFY	-2.86519	1.36894
LC3B CLIP	DNAH14	-0.505879	0.681351					LC3B CLIP	NOTCH3	-0.70819	-0.219681
LC3B CLIP	ARF1	-0.447397	0.442595					LC3B CLIP	PPM1A	-0.433687	-0.28538
LC3B CLIP	RHOU	0.221416	-0.681294					LC3B CLIP	CANX	-1.47453	0.249247
LC3B CLIP	COG2	-0.114094	-0.652461					LC3B CLIP	EIF3D	-0.80718	0.62067
LC3B CLIP	AURKAIP1	-0.383999	0.714895					LC3B CLIP	MPST	-0.831095	0.264178
LC3B CLIP	MRPL20	-0.658794	0.467224					LC3B CLIP	EIF5	0.495301	-0.28444
LC3B CLIP	RPL22	0.0666794	0.054814					LC3B CLIP	PRPF19	-1.82027	0.872668
LC3B CLIP	ACOT7	-0.640777	0.687782					LC3B CLIP	CASC4	-2.80748	0.668782
LC3B CLIP	TNFRSF25	-0.129804	0.489864					LC3B CLIP	RRBP1	-1.15079	-0.0125251
LC3B CLIP	ENO1	-0.666836	0.8433					LC3B CLIP	PYGO2	-0.588015	-0.236444
LC3B CLIP	SRM	-0.637086	0.389092					LC3B CLIP	SEMA6D	-0.758127	-0.511574
LC3B CLIP	EPHA2	-1.0234	0.555444					LC3B CLIP	IQGAP2	-1.61963	0.636409
LC3B CLIP	NBPF1	0.282766	-0.259649					LC3B CLIP	H3F3B	-1.01296	0.205377
LC3B CLIP	ATP13A2	0.060919	0.366805					LC3B CLIP	MAP1B	-0.663654	-0.313223
LC3B CLIP	UBR4	0.193735	0.049613					LC3B CLIP	STX8	-1.26491	0.920851
LC3B CLIP	CAPZB	-0.130361	0.411992					LC3B CLIP	PDIA4	-1.13466	-0.32683
LC3B CLIP	TMCO4	0.0364775	0.682899					LC3B CLIP	WDR43	-0.874298	-0.0310738
LC3B CLIP	HSPG2	0.224809	-0.721766					LC3B CLIP	BRCA1	-1.20658	0.00571445
LC3B CLIP	HNRNPR	-0.0489777	-0.521232					LC3B CLIP	PSMC4	-1.87385	0.970367
LC3B CLIP	ID3	0.431681	-0.104626					LC3B CLIP	PRDX6	-3.47702	-
LC3B CLIP	GPATCH3	-0.328478	0.999351					LC3B CLIP	CCNT1	-0.738588	-0.290871
LC3B CLIP	WASF2	-0.0615811	0.622904					LC3B CLIP	MANF	-1.16825	-0.241331
LC3B CLIP	DNAJC8	-0.296058	0.345316					LC3B CLIP	TSR1	-1.52353	0.22179
LC3B CLIP	SRSF4	-0.477662	-0.138848					LC3B CLIP	BAZ1B	-0.786202	-0.124732
LC3B CLIP	PUM1	0.4386	-1.18299					LC3B CLIP	IGFBP3	-0.377872	-0.144619
LC3B CLIP	BSDC1	0.00288879	0.292349					LC3B CLIP	ENOX1	-1.20771	-0.288007
LC3B CLIP	PHC2	-0.200947	0.482991					LC3B CLIP	CAPNS1	-0.954933	1.15622
LC3B CLIP	MRPS15	-0.464533	0.0589316					LC3B CLIP	KATNB1	-1.12306	0.227663
LC3B CLIP	PABPC4	-0.270996	0.0148331					LC3B CLIP	ADGRG6	-1.04117	-0.943026
LC3B CLIP	PPT1	-0.107118	0.372832					LC3B CLIP	HDDC2	-3.07794	2.33282
LC3B CLIP	EBNA1BP2	-0.940499	0.625755					LC3B CLIP	ANAPC5	-1.52466	0.749211
LC3B CLIP	HYI	-0.138806	0.364522					LC3B CLIP	ARID1B	-0.599121	-0.365296
LC3B CLIP	ERI3	-0.296166	0.722553					LC3B CLIP	KXD1	-1.08667	0.377257
LC3B CLIP	PRDX1	-0.331981	0.0964962					LC3B CLIP	TUBA1C	-1.11636	0.518253
LC3B CLIP	CC2D1B	-0.248441	0.436539					LC3B CLIP	KNOP1	-1.09752	-0.0709214
LC3B CLIP	PARS2	-0.0926845	0.191675					LC3B CLIP	MRPL54	-2.64466	1.01051
LC3B CLIP	JUN	-0.0103629	1.11553					LC3B CLIP	DHPS	-0.700975	0.373849
LC3B CLIP	JAK1	0.183522	-0.317238					LC3B CLIP	TRIM28	-1.05866	0.210051
LC3B CLIP	SERBP1	-0.127285	-0.755318					LC3B CLIP	FBXO17	-1.40876	1.84687
LC3B CLIP	DDAH1	0.0437746	-1.59284					LC3B CLIP	SLAIN2	-0.701683	-0.111658
LC3B CLIP	SELENOF	-0.226809	-0.307965					LC3B CLIP	GSPT1	-1.21466	0.588363
LC3B CLIP	TMED5	-0.883863	0.641473					LC3B CLIP	PPIL4	-1.62649	0.321106
LC3B CLIP	DNTTIP2	-0.944839	0.239677					LC3B CLIP	EIF5B	-4.9109	1.73746
LC3B CLIP	CNN3	-0.000527067	-0.432036					LC3B CLIP	NPEPPS	-1.04668	0.148387
LC3B CLIP	CLCC1	0.106565	-1.00315					LC3B CLIP	CLPTM1L	-2.68582	1.12017
LC3B CLIP	DRAM2	0.215551	0.223099					LC3B CLIP	IPO9	-1.02918	0.512298
LC3B CLIP	SLC16A1	-0.20823	-0.183052					LC3B CLIP	RANGRF	-2.87255	0.061711
LC3B CLIP	CSDE1	0.0777739	-0.636607					LC3B CLIP	NR1H2	-0.798727	-0.0474797
LC3B CLIP	SIKE1	-0.0413446	-1.1283					LC3B CLIP	BTBD2	-0.476161	0.00474545
LC3B CLIP	HIST2H2BE	0.413114	-1.13243					LC3B CLIP	COPB2	-1.39444	0.116873
LC3B CLIP	APH1A	-0.226289	0.558805					LC3B CLIP	CTNNB1	-1.79856	0.598792
LC3B CLIP	CDC42SE1	-0.194456	0.484701					LC3B CLIP	LHX9	0.0289798	-0.231821
LC3B CLIP	POGZ	0.699416	-0.484222					LC3B CLIP	SMARCC2	-0.59353	-0.133614
LC3B CLIP	MRPL9	-0.408643	0.459559					LC3B CLIP	TRAF7	-0.444219	-0.0452316
LC3B CLIP	S100A10	0.0968888	0.270282					LC3B CLIP	APPBP2	-0.98523	-0.121354
LC3B CLIP	ILF2	-0.422132	0.244642					LC3B CLIP	MRPS35	-4.54291	0.961483
LC3B CLIP	S100A13	-0.112211	0.32406					LC3B CLIP	GABARAPL2	-2.79753	-
LC3B CLIP	TPM3	-0.389981	0.592223					LC3B CLIP	SNX21	-0.79541	-0.157319
LC3B CLIP	UBE2Q1	-0.171967	0.047452					LC3B CLIP	TRIP10	-0.743898	-0.214076
LC3B CLIP	PYGO2	-0.0427095	0.835583					LC3B CLIP	SEC61G	5.12102	-6.33744
LC3B CLIP	KRTCAP2	-0.0734867	0.344162					LC3B CLIP	AHSA1	-1.08203	0.336837
LC3B CLIP	YY1AP1	-0.140459	-0.0253					LC3B CLIP	E2F1	-2.27338	0.389364
LC3B CLIP	CCT3	-0.43598	0.236105					LC3B CLIP	GMNN	-1.66088	0.694681
LC3B CLIP	GPATCH4	-0.537447	-0.224524					LC3B CLIP	PRDX3	0.226498	-1.09122
LC3B CLIP	HDGF	-0.239916	0.613818					LC3B CLIP	HMGA1	-0.493723	0.399413
LC3B CLIP	TAGLN2	-0.388558	1.07899					LC3B CLIP	MTHFD1	-1.142	0.398958
LC3B CLIP	PIGM	0.391807	-0.828032					LC3B CLIP	CDK1	-2.10247	1.05953
LC3B CLIP	DCAF8	0.079576	0.0337396					LC3B CLIP	BTG1	-0.216421	-0.564954
LC3B CLIP	COPA	0.236371	-0.137098					LC3B CLIP	PITPNA	-1.73785	1.54871
LC3B CLIP	B4GALT3	-0.34797	0.895516					LC3B CLIP	VEGFA	-0.440365	-0.664197
LC3B CLIP	ALDH9A1	0.0662601	-0.0597982					LC3B CLIP	COPA	-0.570813	0.378771
LC3B CLIP	KIFAP3	0.364681	0.380482					LC3B CLIP	CCDC14	1.08474	-2.47708
LC3B CLIP	ARPC5	0.0307983	-0.136313					LC3B CLIP	PALD1	-0.946666	0.119305
LC3B CLIP	EDEM3	-0.185621	-1.10299					LC3B CLIP	CCT5	-1.47252	0.398708
LC3B CLIP	TPR	-0.128244	-0.787569					LC3B CLIP	TIMELESS	-0.942099	0.94578
LC3B CLIP	ZBTB41	-0.208257	0.804281					LC3B CLIP	MC1R	-0.952086	0.182182
LC3B CLIP	UBE2T	-0.276572	-0.180763					LC3B CLIP	QKI	-0.284591	-0.365827
LC3B CLIP	RBBP5	0.057127	-0.692759					LC3B CLIP	AURKA	-1.14752	0.0685906
LC3B CLIP	NUCKS1	0.374037	-0.768172					LC3B CLIP	RPS15A	-2.48099	-
LC3B CLIP	YOD1	-0.3333	0.183444					LC3B CLIP	BRD4	-0.563436	-0.399297
LC3B CLIP	GPATCH2	-0.254887	-0.204833					LC3B CLIP	DDX21	-1.32827	0.738146
LC3B CLIP	EPRS	-0.389955	-0.544498					LC3B CLIP	C14orf93	-0.570744	0.125576
LC3B CLIP	ENAH	-0.281803	-0.319563					LC3B CLIP	SUPT7L	-2.11206	0.655939
LC3B CLIP	SDE2	-0.0623375	-0.598997					LC3B CLIP	TMEM126B	2.84523	-2.95142
LC3B CLIP	PARP1	-0.262318	0.34106					LC3B CLIP	DMTN	-1.29729	-0.18184
LC3B CLIP	CDC42BPA	0.424836	-0.984457					LC3B CLIP	PPP1R3E	-1.66729	0.350887
LC3B CLIP	MRPL55	-0.717972	0.623052					LC3B CLIP	DEPDC5	-0.446239	-0.109084
LC3B CLIP	HIST3H2A	-0.101528	-0.173335					LC3B CLIP	RPS3	-0.908266	-
LC3B CLIP	B3GALNT2	0.360908	-0.957323					LC3B CLIP	PREB	-1.2281	0.150518
LC3B CLIP	HNRNPU	0.00742444	-0.219397					LC3B CLIP	MRPL20	-2.41694	0.749348
LC3B CLIP	VIM	0.13623	0.41907					LC3B CLIP	MICAL2	-0.705134	-0.452387
LC3B CLIP	CDK1	-0.166968	0.0705161					LC3B CLIP	RACK1	-0.830191	1.34276
LC3B CLIP	ARID5B	0.53022	-1.06493					LC3B CLIP	RUFY3	-0.639315	0.382656
LC3B CLIP	CCAR1	-0.176107	-0.707716					LC3B CLIP	CCNI	-0.402652	0.0410882
LC3B CLIP	VPS26A	-0.359925	-0.729863					LC3B CLIP	EHBP1L1	-1.47376	0.561867
LC3B CLIP	DDX21	-0.694169	-0.730191					LC3B CLIP	CKAP5	-0.956814	0.226211
LC3B CLIP	PALD1	-0.365872	0.500979					LC3B CLIP	ZNF18	-0.675394	-0.656684
LC3B CLIP	DDIT4	-1.83467	-0.612174					LC3B CLIP	CHFR	-1.4859	0.570024
LC3B CLIP	RPS24	-0.0332854	-0.0331178					LC3B CLIP	USP15	-2.46584	0.135513
LC3B CLIP	HELLS	0.116939	-0.719099					LC3B CLIP	GINS1	-1.02846	0.266788
LC3B CLIP	ZNF518A	-0.227293	0.0877095					LC3B CLIP	IDH3B	-1.53358	0.923884
LC3B CLIP	HPS6	-0.388124	0.450953					LC3B CLIP	C19orf48	-0.718383	-0.136038
LC3B CLIP	NOLC1	-0.514737	-0.330935					LC3B CLIP	CCNH	-5.45872	0.743662
LC3B CLIP	TRIM8	-0.32972	0.189207					LC3B CLIP	INF2	-0.504621	-0.0737217
LC3B CLIP	MTG1	-0.381298	0.797287					LC3B CLIP	FOXK1	-0.679361	-0.0626964
LC3B CLIP	DCLRE1C	0.121017	-0.173261					LC3B CLIP	EEF1A2	-0.458214	0.352119
LC3B CLIP	DNAJC1	-0.0075923	0.028468					LC3B CLIP	MICAL3	-0.353417	-0.393901
LC3B CLIP	EPC1	0.263917	-0.471485					LC3B CLIP	EXOC2	-1.20268	0.172052
LC3B CLIP	HNRNPF	-0.453076	0.197776					LC3B CLIP	STIM2	-1.53819	-0.0215911
LC3B CLIP	PPA1	-0.461781	-0.0346389					LC3B CLIP	GANAB	-2.09431	0.813536
LC3B CLIP	MRPS16	-0.181704	0.00840661					LC3B CLIP	CORO1B	-0.922703	0.263383
LC3B CLIP	CAMK2G	-0.0322556	0.246849					LC3B CLIP	PRKD2	-0.832862	0.0241537
LC3B CLIP	FRA10AC1	0.0836237	-0.142286					LC3B CLIP	RAB5C	-0.732997	0.156869
LC3B CLIP	ALDH18A1	-0.48687	0.715435					LC3B CLIP	MIGA1	-1.47024	0.0239664
LC3B CLIP	NDUFB8	-0.301099	0.611364					LC3B CLIP	CACNG4	-1.17919	0.614923
LC3B CLIP	POLL	-0.104331	0.452887					LC3B CLIP	PRDM2	-0.716728	-0.220401
LC3B CLIP	NPM3	-0.727764	0.38107					LC3B CLIP	HNRNPR	-1.83525	0.436521
LC3B CLIP	MGEA5	0.706369	-1.02486					LC3B CLIP	ELOVL5	-1.01653	0.0252081
LC3B CLIP	XPNPEP1	-0.0434541	0.213679					LC3B CLIP	RAD23A	-0.929811	0.313274
LC3B CLIP	RAB11FIP2	-0.331008	-0.593505					LC3B CLIP	ARPC1B	-1.05424	0.188236
LC3B CLIP	EIF3A	-0.0142278	-0.599717					LC3B CLIP	ECHDC2	4.62407	-6.46085
LC3B CLIP	PRDX3	-0.234073	-0.0610874					LC3B CLIP	WDR55	-0.65898	0.138932
LC3B CLIP	TUBGCP2	-0.270085	0.599705					LC3B CLIP	SRP72	-1.33807	0.571616
LC3B CLIP	B4GALNT4	-0.146202	0.034166					LC3B CLIP	CD83	-1.17748	0.222661
LC3B CLIP	RPLP2	-0.00335344	0.25944					LC3B CLIP	TMEM104	-1.30851	0.204744
LC3B CLIP	CD81	-0.24132	0.513347					LC3B CLIP	CCT2	-2.43331	0.467575
LC3B CLIP	STIM1	-0.084844	0.578991					LC3B CLIP	DHX30	-0.883152	0.0366465
LC3B CLIP	RRM1	0.0502251	-0.56467					LC3B CLIP	YBX3	-2.59484	0.708061
LC3B CLIP	RPL27A	0.0339851	0.204348					LC3B CLIP	SON	-0.734848	-0.228173
LC3B CLIP	MICAL2	-0.607989	-0.317047					LC3B CLIP	ZNF341	-0.320913	-0.596231
LC3B CLIP	NUCB2	-0.152369	-0.186316					LC3B CLIP	LSM8	-1.26277	0.784389
LC3B CLIP	QSER1	-0.0729057	-0.980762					LC3B CLIP	ERF	-0.556604	-0.258968
LC3B CLIP	NAT10	-0.715361	-0.0929064					LC3B CLIP	PTPN12	-0.402445	-0.177815
LC3B CLIP	EXT2	-0.0946087	-0.127328					LC3B CLIP	FIBP	-1.63426	0.729378
LC3B CLIP	ATG13	0.349245	0.282149					LC3B CLIP	VAT1	-0.680066	0.145186
LC3B CLIP	CTNND1	-0.326837	0.376652					LC3B CLIP	ATP6V1F	-0.775142	0.278105
LC3B CLIP	TUT1	-0.0764172	0.45433					LC3B CLIP	MPP6	-0.848466	0.149877
LC3B CLIP	POLR2G	-0.348283	0.700082					LC3B CLIP	PLCD3	-0.742033	-0.11524
LC3B CLIP	SLC3A2	-0.972446	0.997817					LC3B CLIP	RNF157	-0.94549	0.565443
LC3B CLIP	RTN3	0.12696	-0.0431865					LC3B CLIP	KLHL8	-0.360349	-0.427753
LC3B CLIP	COX8A	0.00582214	0.698389					LC3B CLIP	PRPF4B	-0.91586	-0.279338
LC3B CLIP	STIP1	-0.640056	0.454798					LC3B CLIP	PHB2	-1.06582	1.22876
LC3B CLIP	PLCB3	-0.241193	-0.131597					LC3B CLIP	HIST1H3B	-1.05929	-
LC3B CLIP	ARL2	0.0201606	0.640981					LC3B CLIP	CDCA5	-0.987859	0.162503
LC3B CLIP	DPF2	-0.242751	0.497984					LC3B CLIP	TBC1D22A	-1.02967	-0.157702
LC3B CLIP	EHBP1L1	0.259248	0.504415					LC3B CLIP	TFRC	-0.343758	-
LC3B CLIP	KAT5	-0.268189	0.570985					LC3B CLIP	CCM2	-1.19338	0.376413
LC3B CLIP	SF3B2	-0.409349	0.683656					LC3B CLIP	NUCKS1	-0.714939	0.172033
LC3B CLIP	KLC2	-0.195653	0.565418					LC3B CLIP	TTLL4	-0.90979	0.0237305
LC3B CLIP	BBS1	0.457816	-0.92603					LC3B CLIP	KLHL7	-1.79164	0.437824
LC3B CLIP	RBM14	-0.413724	0.644083					LC3B CLIP	SLC35F5	-0.660419	0.787076
LC3B CLIP	KDM2A	-0.0792622	0.471047					LC3B CLIP	RPS2	-1.13402	-
LC3B CLIP	GRK2	-0.243973	0.0390812					LC3B CLIP	OGFR	-0.881635	0.0140559
LC3B CLIP	GSTP1	-0.20937	0.693074					LC3B CLIP	ABCF2	-0.823494	0.0548528
LC3B CLIP	NDUFS8	-0.169788	0.602054					LC3B CLIP	TARS	-1.68287	0.478514
LC3B CLIP	LRP5	0.0986202	0.0813359					LC3B CLIP	SUCLG1	-1.5485	0.869281
LC3B CLIP	FAM86C1	-0.445352	0.292111					LC3B CLIP	CFAP97	-0.764189	-0.0313127
LC3B CLIP	PPME1	-0.392396	0.300319					LC3B CLIP	ERI3	-1.2454	0.90114
LC3B CLIP	RPS3	0.0381686	0.331912					LC3B CLIP	NEMP1	-1.14879	-0.0905695
LC3B CLIP	EMSY	0.522623	0.226189					LC3B CLIP	RBM27	-0.51025	-0.401277
LC3B CLIP	PCF11	0.0463388	-0.600811					LC3B CLIP	PARS2	-0.408263	-0.532274
LC3B CLIP	TMEM126B	-0.711275	0.634929					LC3B CLIP	PITPNM1	-0.294589	-0.222636
LC3B CLIP	PANX1	-0.271029	-0.062344					LC3B CLIP	RPTOR	-0.803449	-0.188379
LC3B CLIP	KMT2A	0.802731	-1.96763					LC3B CLIP	SHMT2	-0.941157	0.724456
LC3B CLIP	RNF26	-0.207233	0.496077					LC3B CLIP	RPS24	-0.0644032	-1.32045
LC3B CLIP	APLP2	0.139231	0.10457					LC3B CLIP	TUBGCP4	-0.881522	-0.371068
LC3B CLIP	DEAF1	-0.108888	0.458047					LC3B CLIP	RSL1D1	-1.56163	0.361978
LC3B CLIP	POLR2L	-0.453339	0.224282					LC3B CLIP	SLC23A2	-1.26663	0.110798
LC3B CLIP	NAP1L4	-0.138544	0.176401					LC3B CLIP	PPA1	-2.17015	2.62598
LC3B CLIP	OSBPL5	0.3981	0.524692					LC3B CLIP	NOP56	-1.28943	0.977485
LC3B CLIP	TAF10	-0.0134279	0.22867					LC3B CLIP	PAQR4	-0.924947	-0.0609388
LC3B CLIP	EIF4G2	-0.173927	-0.444113					LC3B CLIP	BRF1	-0.900797	0.00383029
LC3B CLIP	COPB1	-0.0907851	-0.577718					LC3B CLIP	STK24	-1.06698	0.251931
LC3B CLIP	IMMP1L	-0.25946	1.06062					LC3B CLIP	VPS26A	-1.35247	0.589491
LC3B CLIP	CKAP5	0.401078	-1.12054					LC3B CLIP	TPM3	-0.99714	0.585993
LC3B CLIP	NUP160	-0.0934087	-0.906349					LC3B CLIP	SLC16A13	-0.770217	-0.00248542
LC3B CLIP	SSRP1	-0.462586	0.587579					LC3B CLIP	GLRX5	-1.6249	0.39305
LC3B CLIP	PRPF19	-0.531363	0.553743					LC3B CLIP	SBNO2	-0.668697	-0.302125
LC3B CLIP	DDB1	-0.176621	0.501108					LC3B CLIP	PRKCSH	-0.997443	1.02946
LC3B CLIP	TMEM258	0.0126057	0.181037					LC3B CLIP	MTIF2	-1.11696	0.534107
LC3B CLIP	FTH1	-0.0397595	0.316202					LC3B CLIP	RPL14	-3.41952	-
LC3B CLIP	MTA2	-0.367837	0.311674					LC3B CLIP	KCNH2	-0.711732	-0.942324
LC3B CLIP	B3GAT3	-0.184572	0.146465					LC3B CLIP	AKAP8L	-0.764249	0.048284
LC3B CLIP	GANAB	-0.0292059	0.362376					LC3B CLIP	CEP131	-0.575288	0.00131343
LC3B CLIP	UBXN1	-0.073898	0.458003					LC3B CLIP	CEBPB	-0.522694	-0.522039
LC3B CLIP	NXF1	-0.548584	0.293996					LC3B CLIP	PRMT1	-0.794285	0.615198
LC3B CLIP	PLA2G16	0.1992	-0.17945					LC3B CLIP	EZH2	-1.8662	0.536653
LC3B CLIP	MACROD1	-0.00736312	0.00122208					LC3B CLIP	ZBTB7B	-0.375514	-0.600717
LC3B CLIP	ATG2A	-0.111842	0.0943977					LC3B CLIP	FKBP8	-0.81989	1.09439
LC3B CLIP	CDCA5	-0.377917	0.455531					LC3B CLIP	KIAA0232	-0.334788	-0.582973
LC3B CLIP	FAU	-0.411791	0.459665					LC3B CLIP	ZSWIM6	-1.51738	-0.111233
LC3B CLIP	SLC25A45	0.342015	1.14149					LC3B CLIP	SEC31A	-0.540855	-0.0685442
LC3B CLIP	LTBP3	0.33532	-0.358198					LC3B CLIP	RNF44	-1.40919	0.602229
LC3B CLIP	CFL1	-0.301074	0.790642					LC3B CLIP	PRDM15	-0.170807	-0.536583
LC3B CLIP	FIBP	0.0614381	0.304263					LC3B CLIP	EPHA2	-0.948322	-0.325963
LC3B CLIP	YIF1A	-0.163289	0.860257					LC3B CLIP	PTGFRN	-0.960308	-0.122531
LC3B CLIP	SPTBN2	0.0966101	0.382361					LC3B CLIP	MRPS15	-1.85284	1.04322
LC3B CLIP	CORO1B	0.110153	0.789216					LC3B CLIP	JARID2	-0.722402	-0.270144
LC3B CLIP	PITPNM1	0.159544	0.357342					LC3B CLIP	MAP7D1	-1.02692	0.0763997
LC3B CLIP	MRPL21	-0.773141	0.462358					LC3B CLIP	EFTUD2	-1.06822	0.60238
LC3B CLIP	DHCR7	-0.613174	0.467964					LC3B CLIP	COPG1	-1.02723	0.309002
LC3B CLIP	ARAP1	-0.0873504	0.662219					LC3B CLIP	MZF1	0.353431	-0.597217
LC3B CLIP	FAM168A	0.130628	0.291753					LC3B CLIP	C5orf24	-0.655593	-0.503854
LC3B CLIP	ALG8	-0.287632	-0.103966					LC3B CLIP	NIF3L1	-1.42124	0.186155
LC3B CLIP	PRCP	0.12056	-0.00397236					LC3B CLIP	EXOC5	-1.5266	-0.137915
LC3B CLIP	MRE11A	0.421381	-0.5901					LC3B CLIP	ZNF17	-0.392334	-0.476923
LC3B CLIP	FAM76B	-0.156077	-0.175906					LC3B CLIP	HACD2	-0.654589	-1.04229
LC3B CLIP	DCUN1D5	-0.720643	0.271574					LC3B CLIP	SNU13	-1.80974	0.955427
LC3B CLIP	NPAT	-0.146736	-0.64398					LC3B CLIP	SELENOM	-2.4153	0.584206
LC3B CLIP	RPS25	0.0413181	0.00776575					LC3B CLIP	MIDN	-0.298242	-0.567284
LC3B CLIP	HYOU1	-0.442205	0.186581					LC3B CLIP	DDIT4	-0.152366	-0.792016
LC3B CLIP	HSPA8	-0.662338	0.332917					LC3B CLIP	PKM	-0.883858	1.75199
LC3B CLIP	WNK1	0.732764	-1.38309					LC3B CLIP	MAPKAPK2	-1.02492	0.319982
LC3B CLIP	CD9	-0.20258	-0.230459					LC3B CLIP	PABPC4	-0.969571	0.489689
LC3B CLIP	GAPDH	-0.313174	0.557083					LC3B CLIP	CBR3	-0.713976	-0.248071
LC3B CLIP	COPS7A	-0.14157	0.631667					LC3B CLIP	RPS11	-0.208316	-
LC3B CLIP	PTMS	0.0898407	0.765861					LC3B CLIP	MSH6	-1.13537	-0.0248843
LC3B CLIP	C12orf57	0.204026	0.648993					LC3B CLIP	FBL	-1.69388	0.998492
LC3B CLIP	NECAP1	-0.434438	-1.19956					LC3B CLIP	GRWD1	-1.12118	0.0107666
LC3B CLIP	STRAP	-0.198924	0.234617					LC3B CLIP	CDC45	-1.89923	0.920114
LC3B CLIP	AEBP2	-0.0542359	-0.978786					LC3B CLIP	AAMP	-1.90851	1.34139
LC3B CLIP	MRPS35	-0.34605	-0.234059					LC3B CLIP	PPCS	-1.82456	0.547261
LC3B CLIP	PPHLN1	0.704619	-2.39543					LC3B CLIP	BTBD1	0.241009	-3.71986
LC3B CLIP	TUBA1C	-0.370971	0.507468					LC3B CLIP	EPC1	-0.736427	-0.0958819
LC3B CLIP	TMBIM6	-0.0381904	0.123648					LC3B CLIP	GLTSCR2	-0.534844	0.906496
LC3B CLIP	COX14	-0.280661	0.680395					LC3B CLIP	COMT	-3.44765	0.481656
LC3B CLIP	ATG101	-0.705867	0.697441					LC3B CLIP	RPS5	-1.89748	-
LC3B CLIP	ESPL1	0.211857	0.634679					LC3B CLIP	DNAJC8	-4.01601	3.59344
LC3B CLIP	PFDN5	-0.0924539	0.415095					LC3B CLIP	BABAM1	-1.71999	2.02164
LC3B CLIP	HNRNPA1	0.460784	-0.581597					LC3B CLIP	GTF2A1	-0.810434	-0.109991
LC3B CLIP	PA2G4	-0.733988	0.467611					LC3B CLIP	CC2D1B	-1.16241	0.406783
LC3B CLIP	RPL41	0.0936794	-0.0479513					LC3B CLIP	PIK3R4	-1.12837	-0.0218095
LC3B CLIP	MYL6B	-0.0203751	-0.0494049					LC3B CLIP	RARS	-2.10065	0.747636
LC3B CLIP	MYL6	-0.256445	0.595911					LC3B CLIP	QSER1	-0.747245	-0.207328
LC3B CLIP	NABP2	-0.330862	0.643064					LC3B CLIP	LOC400927-CSNK1E	-4.97941	0.3785
LC3B CLIP	SHMT2	-0.796735	1.02543					LC3B CLIP	NECAP1	-1.51787	0.335138
LC3B CLIP	MARS	-0.912602	0.715097					LC3B CLIP	KDM2A	-0.553337	-0.354258
LC3B CLIP	USP15	-0.481031	-0.738188					LC3B CLIP	LIAS	-0.8476	0.166121
LC3B CLIP	TBC1D30	-0.929357	0.420233					LC3B CLIP	COL4A2	-1.1588	0.257956
LC3B CLIP	CPSF6	-0.134646	-0.358018					LC3B CLIP	MRPS16	-1.17877	0.349618
LC3B CLIP	CCT2	-0.446423	-0.477512					LC3B CLIP	YOD1	-0.408401	-0.288804
LC3B CLIP	METAP2	-0.295544	-0.74505					LC3B CLIP	SF3B2	-0.869425	0.0959461
LC3B CLIP	SLC25A3	-0.134125	0.250172					LC3B CLIP	HIST1H1C	-0.702354	-0.984291
LC3B CLIP	HSP90B1	0.336304	-0.685986					LC3B CLIP	STX16	-0.455605	0.22719
LC3B CLIP	TXNRD1	-0.305673	-0.1983					LC3B CLIP	RBM24	-2.06977	0.307491
LC3B CLIP	PEBP1	-0.554878	0.519457					LC3B CLIP	MAD2L1	-2.25805	1.27611
LC3B CLIP	DYNLL1	-0.205439	-0.22358					LC3B CLIP	AKAP12	-0.77929	-0.124002
LC3B CLIP	MLXIP	-0.0722182	0.396698					LC3B CLIP	GPS1	-0.533915	0.126108
LC3B CLIP	KNTC1	0.500978	-0.786409					LC3B CLIP	NDUFAF3	-1.74265	0.127054
LC3B CLIP	TMED2	-0.0393121	-0.442283					LC3B CLIP	POLR2E	-1.346	0.623095
LC3B CLIP	GTF2H3	0.357928	-1.38069					LC3B CLIP	MARCKS	-1.24841	0.0777369
LC3B CLIP	ZNF664	0.228409	-1.43709					LC3B CLIP	RPL28	-0.710279	0.659812
LC3B CLIP	ULK1	0.456955	0.0990057					LC3B CLIP	MCM6	-1.88376	0.612572
LC3B CLIP	FBRSL1	-0.528736	0.710929					LC3B CLIP	ALG6	-8.66372	0.371247
LC3B CLIP	PGAM5	-0.91465	0.506457					LC3B CLIP	FTH1	-3.91006	3.18335
LC3B CLIP	CHD4	0.0208392	-0.0612084					LC3B CLIP	NDUFAB1	-5.77091	3.09794
LC3B CLIP	MLF2	-0.422006	0.516369					LC3B CLIP	MED25	-1.51354	0.645427
LC3B CLIP	PHB2	-0.277493	0.563419					LC3B CLIP	ARID5B	-0.259835	-0.317305
LC3B CLIP	YBX3	-0.219782	0.194489					LC3B CLIP	GPATCH2	-0.762002	-0.390481
LC3B CLIP	RECQL	0.0901963	-0.737013					LC3B CLIP	NCAPG	-1.58797	0.564588
LC3B CLIP	C2CD5	0.368195	-0.133002					LC3B CLIP	FBN2	-0.5677	-0.291543
LC3B CLIP	CAPRIN2	0.591523	-1.21631					LC3B CLIP	TSC2	0.130688	-0.301154
LC3B CLIP	FAM60A	-0.234199	-0.936734					LC3B CLIP	CCDC47	-2.19784	0.886511
LC3B CLIP	ZNF641	0.277465	-0.21769					LC3B CLIP	SELENOS	-2.57145	0.574695
LC3B CLIP	CCNT1	0.275483	-0.772781					LC3B CLIP	DCAF8	-1.97762	0.369507
LC3B CLIP	TUBA1B	-0.439266	0.996573					LC3B CLIP	RPL18	-1.26749	1.42475
LC3B CLIP	TUBA1A	-0.28277	1.35249					LC3B CLIP	OAZ1	-4.48934	2.1368
LC3B CLIP	LIMA1	-0.162748	-0.794766					LC3B CLIP	LAMB2	-1.79254	0.546308
LC3B CLIP	SLC11A2	0.0727037	-0.298923					LC3B CLIP	THAP5	-0.819291	0.0583821
LC3B CLIP	AAAS	-0.181027	0.969864					LC3B CLIP	FTSJ3	-1.17114	0.132527
LC3B CLIP	ATP5G2	0.0672615	0.484874					LC3B CLIP	RPL36	-3.66716	1.82919
LC3B CLIP	SARNP	-0.285251	0.0373841					LC3B CLIP	ZNF324B	-0.426223	-0.466501
LC3B CLIP	SMARCC2	0.164472	-0.177394					LC3B CLIP	NAP1L4	-1.45609	0.369607
LC3B CLIP	ANKRD52	-0.285919	1.7379					LC3B CLIP	SRSF4	-1.08106	0.0672955
LC3B CLIP	CS	-0.255644	0.27898					LC3B CLIP	SRM	-1.73771	0.947554
LC3B CLIP	TIMELESS	0.241881	0.108045					LC3B CLIP	DDX27	-1.90153	0.815668
LC3B CLIP	BAZ2A	0.0350475	0.366032					LC3B CLIP	RECQL	-2.59908	1.90689
LC3B CLIP	NACA	-0.173651	-0.130077					LC3B CLIP	KAT7	-0.93935	0.11616
LC3B CLIP	NEMP1	0.602635	-1.50063					LC3B CLIP	RNF219	-0.881413	-0.280658
LC3B CLIP	STAT6	-0.118238	-0.344814					LC3B CLIP	TXNRD1	-1.17516	0.112174
LC3B CLIP	NAP1L1	0.194768	-0.119653					LC3B CLIP	STK11IP	-0.775717	0.295241
LC3B CLIP	BTG1	0.0666144	-0.200259					LC3B CLIP	PES1	-1.12896	0.312111
LC3B CLIP	NDUFA12	-0.213949	0.151591					LC3B CLIP	KHSRP	-0.843788	-0.0339035
LC3B CLIP	NUAK1	0.154264	0.623754					LC3B CLIP	CNBP	-3.34387	2.86701
LC3B CLIP	PPP1CC	-0.21629	-0.00637915					LC3B CLIP	UBE2T	-1.63308	0.778858
LC3B CLIP	NAA25	0.0593866	-1.04188					LC3B CLIP	SRRT	-1.04964	0.171845
LC3B CLIP	HECTD4	0.489321	-0.938975					LC3B CLIP	FTO	-0.898706	-0.107174
LC3B CLIP	RPL6	0.00890955	-0.095777					LC3B CLIP	UAP1	-1.34483	0.598739
LC3B CLIP	TESC	-0.606752	0.939957					LC3B CLIP	FRA10AC1	-2.04576	0.737229
LC3B CLIP	CIT	0.730949	-0.783272					LC3B CLIP	POGZ	-0.519361	-0.302978
LC3B CLIP	GCN1	0.72902	-0.350041					LC3B CLIP	CDC73	-1.21037	0.174019
LC3B CLIP	RPLP0	-0.00457633	0.534277					LC3B CLIP	TUBGCP2	-0.896553	0.426264
LC3B CLIP	SRSF9	-0.375254	0.484222					LC3B CLIP	AEBP2	-0.606483	-0.300576
LC3B CLIP	ANAPC5	-0.0399252	0.0310462					LC3B CLIP	SLC25A38	-0.767177	-0.0364981
LC3B CLIP	RSRC2	-0.319089	0.10768					LC3B CLIP	RFC2	-1.31628	0.472244
LC3B CLIP	PITPNM2	0.0418345	0.191109					LC3B CLIP	RPL27A	-1.49969	-
LC3B CLIP	RILPL1	-0.137107	-0.20004					LC3B CLIP	NABP2	-3.68101	0.276267
LC3B CLIP	NCOR2	0.0577037	0.234676					LC3B CLIP	SLC9A3R1	-0.9016	0.248073
LC3B CLIP	UBC	-0.175581	0.427093					LC3B CLIP	COQ9	-1.29082	0.457935
LC3B CLIP	DHX37	-1.48653	1.05204					LC3B CLIP	EIF3A	-1.31256	0.398837
LC3B CLIP	CHFR	0.00384049	0.238258					LC3B CLIP	UBR1	-0.619264	-0.327215
LC3B CLIP	POMP	-0.512615	0.372036					LC3B CLIP	RPS9	-1.9583	-
LC3B CLIP	RFC3	-0.249546	-1.05749					LC3B CLIP	RPL9	-4.3566	-
LC3B CLIP	DGKH	0.722615	-0.810836					LC3B CLIP	BRPF3	-0.352969	-0.502078
LC3B CLIP	WDFY2	-0.0254825	-0.220824					LC3B CLIP	CCDC93	-0.708101	0.0796367
LC3B CLIP	NDFIP2	-0.354756	0.361877					LC3B CLIP	ATP6V0C	-2.22893	0.141271
LC3B CLIP	IPO5	-0.248216	-0.549917					LC3B CLIP	EIF2AK4	-1.05546	0.0670643
LC3B CLIP	FARP1	0.313558	-0.0749748					LC3B CLIP	TSC22D2	0.0131806	-0.839478
LC3B CLIP	CLYBL	0.184389	0.00430947					LC3B CLIP	BBX	-0.149373	-0.803971
LC3B CLIP	COL4A2	0.134995	0.0846995					LC3B CLIP	SLC17A5	-1.17153	0.0505381
LC3B CLIP	ING1	-0.130176	0.169142					LC3B CLIP	GCN1	-0.329655	-0.163906
LC3B CLIP	MICU2	-0.262915	0.468622					LC3B CLIP	DEAF1	-0.710348	-0.128744
LC3B CLIP	HMGB1	-0.101398	-0.33819					LC3B CLIP	TAF10	-2.63838	0.360435
LC3B CLIP	HSPH1	-0.566604	-0.41999					LC3B CLIP	CGN	-0.955428	-0.0820529
LC3B CLIP	PROSER1	-0.177677	-0.62012					LC3B CLIP	SLBP	-1.23456	0.384802
LC3B CLIP	ENOX1	-0.383698	-0.167935					LC3B CLIP	SNRNP70	-1.32389	-0.034894
LC3B CLIP	TSC22D1	0.21952	-0.731208					LC3B CLIP	PCBP1	-0.972829	-0.0614124
LC3B CLIP	TPT1	0.173247	0.231697					LC3B CLIP	DROSHA	-0.641587	-0.0368541
LC3B CLIP	ESD	-0.202369	0.584338					LC3B CLIP	UBE2Q1	-1.22125	0.19948
LC3B CLIP	VPS36	0.169457	-0.508168					LC3B CLIP	TUBA1B	-1.19792	0.931756
LC3B CLIP	TBC1D4	0.0773268	-0.964772					LC3B CLIP	MAZ	-0.675215	-0.0110732
LC3B CLIP	COMMD6	0.282045	-0.534772					LC3B CLIP	ZGRF1	-5.4919	0.410476
LC3B CLIP	MYCBP2	0.373149	-1.46363					LC3B CLIP	MRPL55	-1.41441	0.165252
LC3B CLIP	RNF219	-0.240616	-0.359937					LC3B CLIP	PCNP	-0.638747	0.0981593
LC3B CLIP	RBM26	-0.104083	-0.675783					LC3B CLIP	RFC3	-1.13005	0.744666
LC3B CLIP	STK24	-0.267833	0.124746					LC3B CLIP	GARS	-1.58752	0.247248
LC3B CLIP	DOCK9	0.449068	-1.19864					LC3B CLIP	NFATC2	-0.289055	-0.419354
LC3B CLIP	OXA1L	-0.00242062	-0.0360485					LC3B CLIP	SMC6	-1.35913	0.385322
LC3B CLIP	C14orf93	0.24467	0.70527					LC3B CLIP	LAMA4	-1.88308	0.629925
LC3B CLIP	PPP1R3E	0.543706	-0.885959					LC3B CLIP	KLC2	-0.959671	0.273544
LC3B CLIP	PNN	-0.0760302	-0.771994					LC3B CLIP	RPS8	-2.57972	-
LC3B CLIP	FANCM	-0.760428	0.225354					LC3B CLIP	GUSB	-1.69091	0.460877
LC3B CLIP	LRR1	-0.641589	-0.350245					LC3B CLIP	TTC27	-1.48533	0.132112
LC3B CLIP	ATP5S	0.414017	0.122557					LC3B CLIP	CNOT1	-0.575755	-0.232557
LC3B CLIP	C14orf166	-0.198781	-0.0721674					LC3B CLIP	RALBP1	-1.00926	-0.135956
LC3B CLIP	NAA30	0.0432909	-0.253951					LC3B CLIP	NUBP2	-1.24878	0.6799
LC3B CLIP	PPM1A	4.07218	-0.214056					LC3B CLIP	MCM3	-1.20616	0.434274
LC3B CLIP	MTHFD1	-0.358449	0.221918					LC3B CLIP	SULF2	-0.574588	-0.383473
LC3B CLIP	MPP5	0.406124	-0.826477					LC3B CLIP	SPHK1	-1.02383	0.0700407
LC3B CLIP	PCNX1	0.358135	-1.25571					LC3B CLIP	ZNF641	-0.4279	0.00326534
LC3B CLIP	RBM25	-0.0567903	-0.543173					LC3B CLIP	GEMIN4	-0.566406	-0.406467
LC3B CLIP	YLPM1	0.2814	-0.543804					LC3B CLIP	E2F4	-0.870468	0.118316
LC3B CLIP	AHSA1	-0.823478	0.529975					LC3B CLIP	HSP90AA1	0.553321	-1.33656
LC3B CLIP	SLIRP	-0.761125	0.29222					LC3B CLIP	MPP5	-0.613654	-0.273879
LC3B CLIP	CALM1	-0.230638	-0.0195178					LC3B CLIP	TXNL4A	-3.01875	1.80495
LC3B CLIP	GLRX5	-0.316525	0.521776					LC3B CLIP	ADAMTS1	-0.347575	-0.662311
LC3B CLIP	ZNF839	0.259134	-0.377454					LC3B CLIP	HSPA9	-2.13825	0.820944
LC3B CLIP	EIF5	-0.711692	0.128734					LC3B CLIP	TVP23C	-1.56213	-0.748027
LC3B CLIP	INF2	-0.52588	0.407405					LC3B CLIP	PPM1G	-1.30222	0.326078
LC3B CLIP	SIVA1	-0.328837	0.686646					LC3B CLIP	SLC11A2	-0.816825	0.0563481
LC3B CLIP	MTA1	0.119581	-0.479703					LC3B CLIP	C5orf42	-0.899144	-0.407048
LC3B CLIP	HNRNPC	-0.358031	0.29181					LC3B CLIP	UBE2E1	-3.88205	1.10294
LC3B CLIP	SUPT16H	0.361025	-1.20135					LC3B CLIP	PLCB3	-0.352826	0.0628429
LC3B CLIP	DAD1	-0.276931	0.12264					LC3B CLIP	ARRB2	-1.45182	0.535598
LC3B CLIP	AP1G2	0.240236	-0.275289					LC3B CLIP	HNRNPD	-1.88107	0.881179
LC3B CLIP	SNX6	-0.1702	-0.1082					LC3B CLIP	TBC1D4	-0.589051	-0.0791851
LC3B CLIP	BAZ1A	-0.370325	-0.426963					LC3B CLIP	AAAS	-1.30751	0.238163
LC3B CLIP	FERMT2	-0.251529	-1.15494					LC3B CLIP	LIMA1	-1.09655	0.414265
LC3B CLIP	EXOC5	-0.578211	-0.00977725					LC3B CLIP	PRKAA2	-0.980251	0.0486845
LC3B CLIP	SIX1	-0.223257	-0.268408					LC3B CLIP	NFIA	-0.856797	-0.33607
LC3B CLIP	RAB15	0.294985	0.341897					LC3B CLIP	GTF2I	-1.31816	0.890917
LC3B CLIP	ACTN1	-0.271037	0.186969					LC3B CLIP	HSP90AB1	-2.0431	0.923404
LC3B CLIP	NPC2	0.153859	0.479196					LC3B CLIP	MRPL4	-1.22709	0.214902
LC3B CLIP	NEK9	0.705506	-0.92704					LC3B CLIP	SRRM1	-0.962092	-0.110661
LC3B CLIP	POMT2	-0.0388419	0.645243					LC3B CLIP	LARP1	-1.00445	0.0411182
LC3B CLIP	GTF2A1	-0.0475628	-0.0692385					LC3B CLIP	RBM14	-1.23203	0.178528
LC3B CLIP	RPS6KA5	0.179475	-0.834858					LC3B CLIP	DLD	-2.27596	3.63415
LC3B CLIP	NDUFB1	-0.0296276	0.187353					LC3B CLIP	PUM1	-0.295022	-0.445068
LC3B CLIP	BTBD7	0.348665	-0.743307					LC3B CLIP	AP4E1	-0.154066	-0.614078
LC3B CLIP	CCDC85C	-0.33137	-0.196605					LC3B CLIP	NUP62	-0.48137	-0.470771
LC3B CLIP	WARS	-0.483667	0.0767792					LC3B CLIP	PCNT	-0.700215	-0.0200935
LC3B CLIP	HSP90AA1	-0.440139	-0.30885					LC3B CLIP	BAG5	-0.333515	-0.506747
LC3B CLIP	CDC42BPB	0.132854	0.151054					LC3B CLIP	B4GALNT4	-1.52029	0.000356758
LC3B CLIP	CKB	-0.426218	0.106054					LC3B CLIP	YIF1B	-2.17611	0.589505
LC3B CLIP	BAG5	0.0567488	-1.62033					LC3B CLIP	GTF2H3	-3.55471	2.67214
LC3B CLIP	C14orf2	-0.240134	0.419162					LC3B CLIP	ARHGEF18	-0.734056	-0.217713
LC3B CLIP	BRF1	-0.200837	0.859499					LC3B CLIP	CKB	-2.05482	1.2462
LC3B CLIP	EIF2AK4	0.434334	-1.20241					LC3B CLIP	CHD4	-1.34406	0.200576
LC3B CLIP	TUBGCP4	-0.199147	-0.61703					LC3B CLIP	TMEM165	-1.47872	-0.0401268
LC3B CLIP	CASC4	0.21201	-0.796857					LC3B CLIP	PHF14	-1.17363	0.0515491
LC3B CLIP	EIF3J	-0.646486	-0.134589					LC3B CLIP	CDCA7	-0.915951	0.00568289
LC3B CLIP	B2M	-0.132407	0.122361					LC3B CLIP	FTL	-2.02898	-
LC3B CLIP	EID1	0.197078	-0.159732					LC3B CLIP	SMARCA5	-1.66179	0.815878
LC3B CLIP	AP4E1	0.264646	-0.73164					LC3B CLIP	DNTTIP2	-1.4879	-0.11386
LC3B CLIP	PIAS1	0.193073	-0.825665					LC3B CLIP	ENGASE	-1.09535	1.43092
LC3B CLIP	RPLP1	-0.0344057	0.199854					LC3B CLIP	VIM	-0.722925	0.396492
LC3B CLIP	IREB2	-0.129046	-1.59925					LC3B CLIP	CBX8	-0.605978	-0.402947
LC3B CLIP	PSMA4	-0.465302	0.31568					LC3B CLIP	FBXL18	-0.823574	0.017158
LC3B CLIP	AKAP13	0.593415	-1.15025					LC3B CLIP	COPS7A	-1.13381	0.168587
LC3B CLIP	CHD2	0.311154	0.504324					LC3B CLIP	CALR	-1.17845	0.0349449
LC3B CLIP	RPAP1	-0.326104	0.46336					LC3B CLIP	KDM3A	-0.857739	0.00669635
LC3B CLIP	UBR1	-0.115696	-0.636639					LC3B CLIP	NPAT	-0.632395	-0.295492
LC3B CLIP	TP53BP1	0.385235	-0.704436					LC3B CLIP	DCLRE1C	-0.480749	-0.471388
LC3B CLIP	DAPK2	-0.21382	-0.707448					LC3B CLIP	FANCM	-0.989787	-1.09774
LC3B CLIP	PPIB	-0.395966	0.073196					LC3B CLIP	PPHLN1	-1.59066	0.315527
LC3B CLIP	CSNK1G1	0.366353	-1.24429					LC3B CLIP	SMAP2	-1.02521	0.250786
LC3B CLIP	OAZ2	-0.315605	0.989966					LC3B CLIP	COG2	-1.51425	0.724094
LC3B CLIP	ANP32A	-0.185169	0.00796087					LC3B CLIP	RPS6KA5	-0.880204	-0.325161
LC3B CLIP	PKM	0	0					LC3B CLIP	ZNF512B	-1.00525	0.29381
LC3B CLIP	EDC3	-0.388963	0.934163					LC3B CLIP	PTPRF	-0.699257	-0.602432
LC3B CLIP	RPP25	-0.370397	0.613529					LC3B CLIP	CAMTA2	-0.404646	-0.261798
LC3B CLIP	ETFA	-0.226138	0.0695684					LC3B CLIP	SNRPD3	-3.82262	-
LC3B CLIP	SCAPER	0.349972	-0.748026					LC3B CLIP	YIF1A	-1.98127	0.449631
LC3B CLIP	TSPAN3	0.2559	-0.748159					LC3B CLIP	RRM1	-2.10216	1.28846
LC3B CLIP	BTBD1	-0.447507	0.169946					LC3B CLIP	CEP44	-0.883165	0.216669
LC3B CLIP	MFGE8	0.437012	-0.0147724					LC3B CLIP	C1orf216	-1.17841	0.633481
LC3B CLIP	POLG	-0.354481	0.938375					LC3B CLIP	CD81	-4.97119	1.56115
LC3B CLIP	KIF7	-0.341942	-0.351606					LC3B CLIP	ITGB8	-3.49485	-
LC3B CLIP	SELENOS	-0.439981	0.247291					LC3B CLIP	MACROD1	-8.45667	2.52846
LC3B CLIP	SNRPA1	-0.704001	0.156445					LC3B CLIP	YBEY	-3.00774	1.53862
LC3B CLIP	NME4	-0.369579	0.2633					LC3B CLIP	ZNF24	-0.633973	-0.303763
LC3B CLIP	STUB1	-0.441927	0.566647					LC3B CLIP	SEC22B	-1.12357	0.401375
LC3B CLIP	HAGHL	-0.409191	0.191579					LC3B CLIP	IGF2R	-0.572097	-0.43529
LC3B CLIP	CACNA1H	-0.0550711	0.418377					LC3B CLIP	RNF167	-0.901299	0.0902298
LC3B CLIP	NUBP2	-0.306518	0.929772					LC3B CLIP	EIF3K	-2.96618	2.22166
LC3B CLIP	TSC2	0.182357	0.578061					LC3B CLIP	POLR2J	-1.31662	4.18496
LC3B CLIP	TRAF7	0.0840491	0.566345					LC3B CLIP	PNKP	-0.85725	0.288293
LC3B CLIP	ATP6V0C	-0.189319	0.7565					LC3B CLIP	ZNF263	-0.711617	-0.169822
LC3B CLIP	SRRM2	-0.0907952	-0.115129					LC3B CLIP	MINA	-1.77408	-0.00870738
LC3B CLIP	FLYWCH1	-0.0438277	0.985965					LC3B CLIP	MACF1	-0.713372	-0.268133
LC3B CLIP	PAQR4	0.341901	-0.00447726					LC3B CLIP	IMPDH2	-0.84712	0.578048
LC3B CLIP	ZNF205	-0.524069	1.02991					LC3B CLIP	FLYWCH1	-1.01562	0.186841
LC3B CLIP	ZNF263	-0.643468	0.172955					LC3B CLIP	ANXA4	-3.50384	3.37256
LC3B CLIP	UBN1	-0.242296	0.315372					LC3B CLIP	TOP2A	-1.65681	0.318751
LC3B CLIP	UQCRC2	-0.165216	-0.339375					LC3B CLIP	TRMT2A	-1.49952	0.29509
LC3B CLIP	ATXN2L	1.70003	1.14238					LC3B CLIP	FITM2	-0.96583	-0.151248
LC3B CLIP	KIF22	-0.305808	0.712072					LC3B CLIP	CALCOCO2	-0.961332	0.286308
LC3B CLIP	MAZ	-0.122408	0.411141					LC3B CLIP	GPI	-1.68881	1.12266
LC3B CLIP	TMEM219	0.322947	0.778399					LC3B CLIP	TBL2	-1.03231	-0.000809421
LC3B CLIP	INO80E	-0.381912	0.697326					LC3B CLIP	SMARCC1	-1.55229	0.215838
LC3B CLIP	ALDOA	-0.547364	0.814426					LC3B CLIP	RUVBL2	-1.13499	0.40379
LC3B CLIP	PPP4C	-0.119398	0.62886					LC3B CLIP	MIF4GD	-1.16155	0.533388
LC3B CLIP	FBRS	-0.090681	0.619429					LC3B CLIP	MRE11A	-0.663641	0.0305394
LC3B CLIP	BCKDK	-0.277011	0.0949247					LC3B CLIP	COX14	-2.6192	1.14665
LC3B CLIP	ORC6	0.0734118	-0.136642					LC3B CLIP	LUC7L	-2.63839	0.836528
LC3B CLIP	PHKB	0.800138	-2.06479					LC3B CLIP	AMOTL2	-0.882071	-0.264192
LC3B CLIP	HEATR3	-0.61802	0.263018					LC3B CLIP	SLC3A2	-1.14296	-0.101908
LC3B CLIP	PAPD5	-0.448794	-0.38372					LC3B CLIP	SELENON	-0.478783	0.0773913
LC3B CLIP	CHD9	-0.0899313	0.387943					LC3B CLIP	BUD31	-1.09392	0.452958
LC3B CLIP	RBL2	0.884057	-1.57235					LC3B CLIP	ACTG1	-0.592189	-0.0129025
LC3B CLIP	FTO	0.0321282	-0.217471					LC3B CLIP	PLRG1	-1.32882	0.811518
LC3B CLIP	COQ9	-0.180334	0.59246					LC3B CLIP	MEIS3	-0.840294	0.385855
LC3B CLIP	KATNB1	-0.515475	0.151315					LC3B CLIP	AFF4	-0.694996	-0.0658626
LC3B CLIP	NOL3	0.312079	0.682263					LC3B CLIP	PRPF40A	-2.51425	0.858289
LC3B CLIP	E2F4	-0.3134	0.350609					LC3B CLIP	ARL6	-0.684069	0.36151
LC3B CLIP	TMEM208	-0.69996	0.839795					LC3B CLIP	UBN2	-0.271287	-0.422646
LC3B CLIP	NUTF2	-0.294777	0.354529					LC3B CLIP	FBN1	-0.613387	-0.265632
LC3B CLIP	SNTB2	0.276932	-0.553462					LC3B CLIP	FERMT2	-1.10871	-0.0527071
LC3B CLIP	SF3B3	-0.211211	0.0959679					LC3B CLIP	AP2A1	-0.513954	-0.0060703
LC3B CLIP	GABARAPL2	0.189438	0.0986426					LC3B CLIP	ARF1	-0.894181	0.289303
LC3B CLIP	USP10	-0.342233	-0.112445					LC3B CLIP	ANO10	-1.3702	-0.0690404
LC3B CLIP	COX4I1	-0.142987	0.339425					LC3B CLIP	PNN	-2.7318	0.895654
LC3B CLIP	ZFPM1	0.125888	0.500928					LC3B CLIP	NMRAL1	-1.46399	0.466857
LC3B CLIP	TRAPPC2L	-0.406262	0.723196					LC3B CLIP	TAX1BP1	-4.77725	1.01445
LC3B CLIP	RPL13	0.0335384	0.32282					LC3B CLIP	GPATCH4	-1.79883	0.00639912
LC3B CLIP	TCF25	-0.0538882	0.275039					LC3B CLIP	RNASET2	-3.54798	0.722153
LC3B CLIP	MC1R	0.452727	1.18898					LC3B CLIP	MYCBP2	-0.85433	-0.0571539
LC3B CLIP	LUC7L	-0.309483	0.492037					LC3B CLIP	PIGM	-0.757362	0.0470924
LC3B CLIP	METTL26	-0.473163	0.646649					LC3B CLIP	OXA1L	-0.753523	0.38633
LC3B CLIP	TSR3	-0.310786	0.741673					LC3B CLIP	ATP2A3	-0.699938	-0.16844
LC3B CLIP	NME3	0.122552	-0.50106					LC3B CLIP	CACNA1H	-0.464112	-0.299911
LC3B CLIP	RPS2	-0.0224866	0.396557					LC3B CLIP	EDC3	-1.22006	0.467932
LC3B CLIP	ZNF598	-0.389606	-0.0707059					LC3B CLIP	ROCK1	-0.69238	0.920238
LC3B CLIP	PGP	-0.233632	0.497747					LC3B CLIP	ELOVL1	-1.22601	0.489264
LC3B CLIP	ELOB	-0.0983751	0.549331					LC3B CLIP	GRK2	-0.966967	0.0934818
LC3B CLIP	TRAP1	-0.59769	0.395534					LC3B CLIP	IRS1	-0.376674	-0.509832
LC3B CLIP	NMRAL1	0.156748	0.405195					LC3B CLIP	MFGE8	-2.49752	0.53258
LC3B CLIP	RSL1D1	-0.0926951	-0.811178					LC3B CLIP	WASF2	-0.515867	0.0531102
LC3B CLIP	GSPT1	-0.190784	-0.14838					LC3B CLIP	PRMT6	-1.02331	-0.0100659
LC3B CLIP	RPS15A	0.00986366	0.127548					LC3B CLIP	DAP3	-1.8777	1.80399
LC3B CLIP	ARL6IP1	0.365807	-1.11517					LC3B CLIP	APH1A	-1.10879	0.54394
LC3B CLIP	SMG1	0.782488	-2.21328					LC3B CLIP	LIMCH1	-0.570708	-0.37894
LC3B CLIP	KNOP1	-0.520955	0.198435					LC3B CLIP	PHKB	-0.128599	0.476839
LC3B CLIP	NDUFAB1	-0.545678	0.46597					LC3B CLIP	STUB1	-1.19301	0.370594
LC3B CLIP	ARHGAP17	-0.346525	0.434038					LC3B CLIP	NPTX1	-0.789976	-0.0352837
LC3B CLIP	YPEL3	1.83488	0.53765					LC3B CLIP	C2CD5	-0.83198	0.339646
LC3B CLIP	DCTPP1	-1.06766	0.501231					LC3B CLIP	HIST1H2BD	0.352074	-0.483231
LC3B CLIP	VKORC1	-0.228958	0.491552					LC3B CLIP	RCC1	-0.975207	0.221836
LC3B CLIP	FAM192A	0.0909591	-0.399311					LC3B CLIP	U2SURP	-2.00699	0.777602
LC3B CLIP	CNOT1	0.376334	-1.5222					LC3B CLIP	DPY19L3	-0.916082	-1.24442
LC3B CLIP	RFWD3	0.0129547	-0.594037					LC3B CLIP	YY1AP1	-0.783249	0.273292
LC3B CLIP	CFDP1	-0.0988375	0.226366					LC3B CLIP	EPB41L2	-0.587811	0.28524
LC3B CLIP	COTL1	-0.54083	0.816291					LC3B CLIP	ERCC2	-0.502872	-0.0371323
LC3B CLIP	MVD	-0.261595	1.19607					LC3B CLIP	DDX56	-1.32285	0.235978
LC3B CLIP	APRT	-0.143486	0.275846					LC3B CLIP	TESC	-1.91224	0.382411
LC3B CLIP	ANKRD11	-0.114442	0.246104					LC3B CLIP	RPL22	2.38435	-3.57547
LC3B CLIP	GSG2	-0.0757212	0.157599					LC3B CLIP	GRPEL2	-0.729892	-0.450881
LC3B CLIP	ARRB2	-0.484279	-0.000906781					LC3B CLIP	HNRNPC	-2.36162	-
LC3B CLIP	PSMB6	-0.499738	0.894768					LC3B CLIP	AKT1S1	-0.969613	0.66106
LC3B CLIP	MINK1	-0.134835	0.998894					LC3B CLIP	KMT2A	-0.585093	-0.377897
LC3B CLIP	RNF167	-0.268806	0.339054					LC3B CLIP	IGF2BP1	-0.749618	0.067725
LC3B CLIP	RNASEK	-0.0152305	0.521966					LC3B CLIP	LARP7	-2.12262	0.542257
LC3B CLIP	POLR2A	-0.109	0.432316					LC3B CLIP	NPM3	-1.43165	0.476029
LC3B CLIP	EIF4A1	-0.471457	0.565978					LC3B CLIP	IARS2	-1.83022	0.582874
LC3B CLIP	RANGRF	-0.653168	0.828377					LC3B CLIP	DDX5	2.79497	-3.32105
LC3B CLIP	UBB	0.0595443	0.408346					LC3B CLIP	PPP1CC	-0.706244	0.221754
LC3B CLIP	MPRIP	-0.0936353	0.404181					LC3B CLIP	ARL2	-1.03243	0.582759
LC3B CLIP	SMCR8	0.186435	-0.119417					LC3B CLIP	LRP5	-0.356552	-0.545035
LC3B CLIP	WSB1	0.464146	-0.75767					LC3B CLIP	SNRPA1	-1.46275	0.88893
LC3B CLIP	DUSP14	-0.52185	0.282975					LC3B CLIP	HNRNPU	-1.83969	0.438318
LC3B CLIP	CISD3	-0.680356	0.397309					LC3B CLIP	HIST3H2A	-1.03246	-0.706201
LC3B CLIP	PSMB3	-0.453938	0.958113					LC3B CLIP	HSPG2	-0.183463	-0.740509
LC3B CLIP	RPL19	-0.125387	0.219474					LC3B CLIP	KMT2B	-0.280907	-0.441755
LC3B CLIP	EIF1	-0.258834	0.662746					LC3B CLIP	WSB1	-1.818	0.390508
LC3B CLIP	NAGLU	0.105255	1.0415					LC3B CLIP	CCT4	-1.69343	0.682778
LC3B CLIP	RPL27	-0.216726	0.158426					LC3B CLIP	EPDR1	-1.32826	0.192447
LC3B CLIP	TMUB2	0.0976232	0.472464					LC3B CLIP	ZFPM1	-0.671052	-0.463803
LC3B CLIP	ADAM11	-0.409629	0.253727					LC3B CLIP	P4HB	-1.55972	1.15112
LC3B CLIP	HEXIM2	1.47972	-0.277722					LC3B CLIP	B4GALT3	-1.19275	0.006139
LC3B CLIP	NPEPPS	-0.0224259	-0.195716					LC3B CLIP	PUM2	-0.203961	-0.645593
LC3B CLIP	KPNB1	-0.1674	-0.86839					LC3B CLIP	GGA1	-0.968306	0.373646
LC3B CLIP	CALCOCO2	0.0686706	0.205833					LC3B CLIP	AURKAIP1	-1.85199	0.489373
LC3B CLIP	IGF2BP1	0.114137	-0.182477					LC3B CLIP	HNRNPH1	-0.324398	-
LC3B CLIP	KAT7	-0.0142515	-0.0912591					LC3B CLIP	POR	-1.74855	0.322327
LC3B CLIP	LUC7L3	-0.426512	-0.297789					LC3B CLIP	RUSC1	-1.23737	0.563906
LC3B CLIP	NME1	-0.630364	1.07681					LC3B CLIP	UBB	-0.234115	1.70973
LC3B CLIP	BCAS3	0.358959	0.192703					LC3B CLIP	EIF4A1	-0.9194	0.389204
LC3B CLIP	MRC2	0.447813	0.423803					LC3B CLIP	C1QBP	-1.71263	1.25184
LC3B CLIP	RPL38	-0.109925	0.0688973					LC3B CLIP	RPL32	-5.26932	-
LC3B CLIP	SLC9A3R1	-0.667174	0.500708					LC3B CLIP	GNB2	-0.978707	0.410014
LC3B CLIP	TMEM104	-0.464969	1.11303					LC3B CLIP	ANP32A	-2.07478	0.848062
LC3B CLIP	SPHK1	-0.198398	0.720683					LC3B CLIP	OSBP2	-1.28602	-0.17449
LC3B CLIP	SYNGR2	-0.621939	0.12947					LC3B CLIP	MAPK12	-1.30676	0.434322
LC3B CLIP	BIRC5	-0.257027	0.878626					LC3B CLIP	WTAP	-0.764374	-0.246376
LC3B CLIP	ENGASE	-0.0596765	0.322536					LC3B CLIP	CAMKK1	-0.989284	0.327207
LC3B CLIP	ENDOV	0.0143263	1.03899					LC3B CLIP	PNPLA6	-0.502625	-0.187273
[truncated: 10,891 more rows]

## Sheet: Figure 3
Figure 3
Figure 3 c																													Figure 3 d
		RapaCQ		Rluc			average	log			FLuc							R/F		1set	2set	3set	average	stdev	ttest
Before	AAUAAA	-		41.32		40	40.66	5.75599e-13	1		27.82		27.63	27.725	4.50758e-09	1		1		1	1	1	1	0								Rluc			Average	log		Fluc			Average	log		R/F		1set	2set	3set	Average
		+		40.92		40.84	40.88	4.9419e-13	0.858565		27.6	27.07		27.335	5.9067e-09	1.31039		0.655197		0.655197	0.356013	0.50874	0.50665	0.149603	0.00464659				Controlsi	AAUAAA	-	32.17	31.94	31.79	31.9667	2.38273e-10	1	21.02	20.97	20.91	20.9667	4.87983e-07	1	1		1	1	1	1
	AAAAAA	-		46.17	45.05	44.62	45.28	2.34079e-14	1		27.74	27.63	27.68	27.6833	4.63966e-09	1		1		1	1	1	1	0							+	33.2	32.88	32.85	32.9767	1.18313e-10	0.496546	21.03	20.99	20.87	20.9633	4.89111e-07	1.00231	0.4954		0.4954	0.515246	0.4954	0.502016
		+		45.95	44.47	44.71	45.0433	2.75807e-14	1.17827		27.73	27.32	27.64	27.5633	5.04208e-09	1.08673		1.08423		1.08423	1.08048	0.719467	0.96139	0.20952	0.765563	0.0376812			LC3si		-	29.53	29.11	29.06	29.2333	1.58449e-09	1	21.61	21.62	21.47	21.5667	3.21949e-07	1	1		1	1	1	1
After	AAUAAA	-	IgG	36.98	37.08	37.08	37.0467	7.04437e-12	1		19.64	19.56	19.51	19.57	1.28482e-06	1		1		1	1	1	1	0							+	29.46	28.91	28.93	29.1	1.73791e-09	1.09682	21.65	21.55	21.5	21.5667	3.21949e-07	1	1.09682		1.09682	0.89296	1.23971	1.0765
			LC3	36.21	35.13	34.89	35.41	2.19042e-11	3.10947		19.89	19.93	19.96	19.9267	1.0034e-06	0.780967		3.98156		3.98156	3.53898	3.84593	3.78882	0.226749	2.87114e-05				Controlsi	AAAAAA	-	32.17	31.87	31.94	31.9933	2.33909e-10	1	20.63	20.59	20.64	20.62	6.20528e-07	1	1		1	1	1	1
		+	IgG	38	38.24		38.12	3.34762e-12	1		19.66	19.59	19.57	19.6067	1.25258e-06	1		1		1	1	1	1	0							+	32.34	31.94	31.82	32.0333	2.27513e-10	0.972655	20.67	20.56	20.53	20.5867	6.35032e-07	1.02337	0.950439		0.950439	1.03526	1.07674	1.02081
			LC3	35.91	34.81	35.63	35.45	2.13053e-11	6.36429		19.95	19.99	19.88	19.94	9.94173e-07	0.793701		8.01851		8.01851	5.29636	6.36429	6.55972	1.37156	0.00216764	0.0259992			LC3si		-	32.02	32.23	31.9	32.05	2.249e-10	1	20.61	20.57	20.47	20.55	6.51379e-07	1	1		1	1	1	1
	AAAAAA	-	IgG	37.88	37.56	37.23	37.5567	4.94671e-12	1		19.69	19.64	19.54	19.6233	1.23819e-06	1		1		1	1	1	1	0							+	32.24	31.8	31.75	31.93	2.44406e-10	1.08673	20.65	20.55	20.52	20.5733	6.40928e-07	0.983957	1.10445		1.10445	1.05702	0.923382	1.02828
			LC3	38.36	37.23	37.57	37.72	4.41722e-12	0.89296		20.04	20.01	19.97	20.0067	9.49278e-07	0.766664		1.16473		1.16473	1.07177	1.4914	1.24264	0.220393	0.129214							Rluc			Average	log		Fluc			Average	log		R/F
		+	IgG		37.13	37.63	37.38	5.59112e-12	1		19.64	19.68	19.59	19.6367	1.2268e-06	1		1		1	1	1	1	0					Controlsi	AAUAAA	-	32.04	32.1	31.93	32.0233	2.29095e-10	1	20.94	20.97	20.97	20.96	4.90243e-07	1	1
			LC3	37.22	36.77	37.6	37.1967	6.34874e-12	1.1355		20.05	20.03	20.09	20.0567	9.16942e-07	0.747425		1.51922		1.51922	1.31646	0.922316	1.25267	0.303524	0.222802	0.965274					+	32.84	32.81	33.21	32.9533	1.20243e-10	0.524858	20.93	20.92	20.95	20.9333	4.99389e-07	1.01866	0.515246
																													LC3si		-	28.96	29.02	29.13	29.0367	1.8159e-09	1	21.55	21.58	21.55	21.56	3.2344e-07	1	1
		RapaCQ		Rluc			average	log			FLuc			Average	log																+	28.92	29.3	29.35	29.19	1.63281e-09	0.899171	21.55	21.55	21.55	21.55	3.25689e-07	1.00696	0.89296
Before	AAUAAA	-		34.19	34.27	34.81	34.4233	4.34054e-11	1		27.81	27.98	28.1	27.9633	3.82118e-09	1		1											Controlsi	AAAAAA	-	32.16	32.05	32.06	32.09	2.1875e-10	1	20.61	20.55	20.56	20.5733	6.40928e-07	1	1
		+		37.08	35.54	34.93	35.85	1.61464e-11	0.371989		27.8	27.65	28.25	27.9	3.99267e-09	1.04488		0.356013													+	32.16	31.88	31.87	31.97	2.37723e-10	1.08673	20.5	20.51	20.5	20.5033	6.72793e-07	1.04972	1.03526
	AAAAAA	-		46.98	43.8	43.43	44.7367	3.41131e-14	1		27.62	27.95		27.785	4.32396e-09	1		1											LC3si		-	31.75	31.59	31.92	31.7533	2.76245e-10	1	20.52	20.56	20.54	20.54	6.55909e-07	1	1
		+		46.58		42.94	44.76	3.35658e-14	0.983957		27.93	27.91		27.92	3.9377e-09	0.91067		1.08048													+	31.67	31.7	31.62	31.6633	2.94027e-10	1.06437	20.51	20.52	20.56	20.53	6.60472e-07	1.00696	1.05702
After	AAUAAA	-	IgG	37.06	36.24	35.98	36.4267	1.08263e-11	1		19.71	19.9	19.83	19.8133	1.08541e-06	1		1														Rluc			Average	log		Fluc			Average	log		R/F
			LC3	35.49	34.07	35.06	34.8733	3.17746e-11	2.93494		20.04	20.12	20.09	20.0833	9.00149e-07	0.82932		3.53898											Controlsi	AAUAAA	-	31.68	31.82	31.95	31.8167	2.6438e-10	1	20.99	20.93	20.98	20.9667	4.87983e-07	1	1
		+	IgG	40.3	36.81		38.555	2.47622e-12	1		19.92	19.81		19.865	1.04722e-06	1		1													+	32.89	32.7	32.81	32.8	1.33726e-10	0.50581	20.93	20.94	20.94	20.9367	4.98236e-07	1.02101	0.4954
			LC3	37.26	35.45		36.355	1.13777e-11	4.59479			20.06	20.08	20.07	9.08506e-07	0.867539		5.29636											LC3si		-	28.92	28.93	29.09	28.98	1.88865e-09	1	21.48	21.56	21.51	21.5167	3.33302e-07	1	1
	AAAAAA	-	IgG	37.13	38.08	36.63	37.28	5.99241e-12	1		19.72	19.79	19.14	19.55	1.30276e-06	1		1													+	28.7	28.68	28.75	28.71	2.27734e-09	1.20581	21.57	21.56	21.54	21.5567	3.24188e-07	0.972655	1.23971
			LC3	39.54	36.99	36.77	37.7667	4.27662e-12	0.713672		20.07	20.11	20.23	20.1367	8.6748e-07	0.66588		1.07177											Controlsi	AAAAAA	-	31.79	31.76	31.81	31.7867	2.69935e-10	1	20.57	20.57	20.62	20.5867	6.35032e-07	1	1
		+	IgG	37.67	36.57		37.12	6.69525e-12	1		19.78	19.89	19.95	19.8733	1.04119e-06	1		1													+	31.54	31.84	31.6	31.66	2.94707e-10	1.09177	20.56	20.57	20.57	20.5667	6.43897e-07	1.01396	1.07674
			LC3	36.85	37.03	36.75	36.8767	7.92533e-12	1.18372		19.75	20.09	20.24	20.0267	9.36209e-07	0.899171		1.31646											LC3si		-	31.46	31.33	31.32	31.37	3.60321e-10	1	20.58	20.6	20.57	20.5833	6.36501e-07	1	1
																															+		31.33	31.64	31.485	3.32714e-10	0.923382	20.58	20.57	20.6	20.5833	6.36501e-07	1	0.923382
		RapaCQ		Rluc			average	log			FLuc			Average	log
Before	AAUAAA	-			35.22	34.19	34.705	3.57071e-11	1			27.8	27.91	27.855	4.11917e-09	1		1
		+		35.73	35.21		35.47	2.10119e-11	0.588453		27.62	27.67		27.645	4.76459e-09	1.15669		0.50874
	AAAAAA	-		43.26	43.66		43.46	8.26488e-14	1		27.66	27.63		27.645	4.76459e-09	1		1
		+			44.29	44.63	44.46	4.13244e-14	0.5		28.56		27.78	28.17	3.3112e-09	0.694959		0.719467
After	AAUAAA	-	IgG	36.76	36.64	36.88	36.76	8.59285e-12	1		19.53	19.61	19.78	19.64	1.22397e-06	1		1
			LC3	35	34.85	35.75	35.2	2.53364e-11	2.94854		19.93	20.01	20.13	20.0233	9.38374e-07	0.766664		3.84593
		+	IgG	37.01	38.45	36.58	37.3467	5.72181e-12	1		19.7	19.73	19.74	19.7233	1.15527e-06	1		1
			LC3	35.32	34.8	34.58	34.9	3.11927e-11	5.45155		19.89	19.95	20	19.9467	9.89589e-07	0.856584		6.36429
	AAAAAA	-	IgG	37.08	38.23	36.64	37.3167	5.84203e-12	1		19.92	19.69	19.74	19.7833	1.10821e-06	1		1
			LC3	37.24	36.97	36.73	36.98	7.37753e-12	1.26284		20	20.04	20.03	20.0233	9.38374e-07	0.846745		1.4914
		+	IgG	37.02	37.01		37.015	7.2007e-12	1		19.67	19.74	19.73	19.7133	1.16331e-06	1		1
			LC3	37.88		37.03	37.455	5.30789e-12	0.737135		20.09	20.13	19.89	20.0367	9.29742e-07	0.799221		0.922316
[truncated: 46 more columns]

## Sheet: Figure 4
Figure 4
	Figure 4d
					R			Average	log		F			Average	log		R/F		1set	2set	3set		average	stdev	ttest				Figure 4e
	Before	WT	-		20.9	20.91	20.79	20.8667	5.23007e-07	1	18.55	18.51	18.66	18.5733	2.56371e-06	1	1		1	1	1		1	0						1set	R			average	log		R/F		F
			+		21.72	21.42	21.49	21.5433	3.27198e-07	0.625609	18.34	18.47	18.69	18.5	2.6974e-06	1.05214	0.594604		0.594604	0.575678	0.650671		0.606984	0.0389994	6.32493e-05				WT	-	33.1	33.1		33.1	1.08619e-10	1	1			22.1	22.11	22.105	2.21683e-07	1
		M3	-		21.6	21.48	21.48	21.52	3.32533e-07	1	18.85	18.8	18.64	18.7633	2.24737e-06	1	1		1	1	1		1	0						+		33.45	33.85	33.65	7.41892e-11	0.68302	0.345079			21.24	21	21.12	4.3878e-07	1.97931		1set	2set	3set	average
			+		22.5	22.35	22.43	22.4267	1.77378e-07	0.533416	18.99	18.95	18.65	18.8633	2.09687e-06	0.933033	0.571701		0.571701	1.09429	1.30435		0.990116	0.377272	0.96598				M3	-	37.41	36.81		37.11	6.74182e-12	1	1		21.94	21.97		21.955	2.45972e-07	1		1	1	1	1
		M4	-		21.09	20.88	20.88	20.95	4.93653e-07	1	18.85	18.91	18.73	18.83	2.14588e-06	1	1		1	1	1		1	0						+		37.01	36.75	36.88	7.90704e-12	1.17283	0.635075			21.21	20.93	21.07	4.54253e-07	1.84676		0.345079	0.53465	0.409897	0.429875
			+		21.58	21.56	21.52	21.5533	3.24938e-07	0.658231	18.79	18.62	18.74	18.7167	2.32125e-06	1.08172	0.608502		0.608502	0.747425	0.567752		0.641226	0.0942004	0.0027357				M4	-	36.46		35.44	35.95	1.50651e-11	1	1			21.68	21.95	21.815	2.71038e-07	1		1	1	1	1
	After	WT	-	IgG	25.17	25.09	25.14	25.1333	2.71714e-08	1	22.85	22.79		22.82	1.3505e-07	1	1		1	1	1		1	0						+	36.87	37.08		36.975	7.40314e-12	0.49141	0.311003			21.16	21.15	21.155	4.28263e-07	1.58008		0.635075	0.787308	1.06683	0.829739
				LC3	22.12	22.11	22.05	22.0933	2.23483e-07	8.22491		21.78	21.82	21.8	2.73871e-07	2.02792	4.05584		4.05584	5.12186	3.07375		4.08381	1.02434	0.00645211				M5	-	32.79	33.04	32.48	32.77	1.36536e-10	1	1		21.48	21.51	21.8	21.5967	3.15323e-07	1		1	1	1	1
			+	IgG	26.49	26.52	26.48	26.4967	1.05611e-08	1	22.96	22.75		22.855	1.31813e-07	1	1		1	1	1		1	0						+	33.85	33.45	33.5	33.6	7.68055e-11	0.562529	0.474123		21.79	21.11	21.15	21.35	3.74119e-07	1.18646		0.311003	0.413703	0.394109	0.372938
				LC3	22.14	22.13	22.19	22.1533	2.14379e-07	20.299		21.66	21.78	21.72	2.89487e-07	2.19619	9.24282		9.24282	11.3137	6.52058		9.0257	2.40393	0.00444307	0.0306248																				1	1	1	1
		M3	-	IgG	24.84	24.79	24.86	24.83	3.35294e-08	1	22.92	22.91	22.99	22.94	1.24272e-07	1	1		1	1	1		1	0						2set	R			average	log		R/F		F							0.474123	0.477973	0.444421	0.465506
				LC3	23.73	23.73	23.76	23.74	7.13753e-08	2.12874	21.57	21.86	23.45	22.2933	1.94553e-07	1.56555	1.35974		1.35974	2.16345	1.23685		1.58668	0.503263	0.113609				WT	-	30.63	31.62	31.01	31.0867	4.38511e-10	1	1		21.25	21.14	21.67	21.3533	3.73255e-07	1
			+	IgG	24.99	24.83	24.83	24.8833	3.23125e-08	1	22.98	22.95		22.965	1.22137e-07	1	1		1	1	1		1	0						+	31.79	30.91	31.66	31.4533	3.40097e-10	0.775572	0.53465		20.68	20.93	20.84	20.8167	5.41451e-07	1.45062
				LC3	23.88	23.77	23.72	23.79	6.8944e-08	2.13366		21.61	21.68	21.645	3.04934e-07	2.49666	0.854607		0.854607	1.50525	1.26868		1.20951	0.329331	0.332352	0.338478			M3	-	34.24		34.51	34.375	4.48842e-11	1	1		21.2	21.99	21.44	21.5433	3.27198e-07	1
		M4	-	IgG	25.25	25.19	25.09	25.1767	2.63675e-08	1	22.77		22.66	22.715	1.45246e-07	1	1		1	1	1		1	0						+	33.72	34.06		33.89	6.28194e-11	1.39959	0.787308		20.53	20.76	20.85	20.7133	5.81655e-07	1.77769
				LC3	22.05	22.15	22.03	22.0767	2.26079e-07	8.57419	21.67		21.8	21.735	2.86492e-07	1.97247	4.34694		4.34694	5.03968	4.31691		4.56785	0.4089	0.000111733				M4	-	32.86	32.71	32.44	32.67	1.46336e-10	1	1		20.04	21.48	21.62	21.0467	4.6166e-07	1
			+	IgG	26.32	26.32	26.32	26.32	1.19369e-08	1	22.89	22.86	23.08	22.9433	1.23985e-07	1	1		1	1	1		1	0						+		33.8	33.8	33.8	6.6863e-11	0.456916	0.413703		21.09	20.74	20.88	20.9033	5.09882e-07	1.10445
				LC3	22.13	22.15	22.1	22.1267	2.18378e-07	18.2944	21.74	21.87	21.81	21.8067	2.72608e-07	2.19872	8.32048		8.32048	9.64646	6.58873		8.18522	1.53335	0.00125311	0.0168438	0.00152762		M5	-	29.73		29.72	29.725	1.12689e-09	1	1		20.68	20.54	20.73	20.65	6.07758e-07	1
																														+	30.49	30.46	30.89	30.6133	6.08791e-10	0.540238	0.477973		20.56	20.43	20.43	20.4733	6.8693e-07	1.13027
					R			average	log		F			Average	log
	Before	WT	-		20.09	19.97	20.01	20.0233	9.38374e-07	1	20.83	20.96	20.71	20.8333	5.35232e-07	1	1													3set	R								F
			+		20.78	20.63	20.55	20.6533	6.06355e-07	0.646176	20.92	20.56	20.52	20.6667	6.00777e-07	1.12246	0.575678												WT	-	32.59	32.29	31.95	32.2767	1.92201e-10	1	1		21.46	21.46	21.22	21.38	3.6642e-07	1
		M3	-		20.2	20.15	20.54	20.2967	7.76416e-07	1	21.18	20.65	20.83	20.8867	5.15807e-07	1	1													+	33.06	32.55	32.89	32.8333	1.30672e-10	0.679871	0.409897		20.49	20.72	20.74	20.65	6.07758e-07	1.65864
			+		20.11	20.15	20	20.0867	8.98071e-07	1.15669	20.83	20.68	20.91	20.8067	5.45217e-07	1.05702	1.09429												M3	-		34.93	35.23	35.08	2.75339e-11	1	1		20.93	21.03	20.96	20.9733	4.85733e-07	1
		M4	-		20.08	20.23	20.16	20.1567	8.55537e-07	1	20.92	20.78	20.92	20.8733	5.20596e-07	1	1													+	35.08	34.64	34.57	34.7633	3.42921e-11	1.24545	1.06683		20.82	20.71	20.72	20.75	5.67058e-07	1.16743
			+		20.63	20.62	20.64	20.63	6.16242e-07	0.720298	20.98	20.85	20.95	20.9267	5.01702e-07	0.963707	0.747425												M4	-	34.1	33.85	33.7	33.8833	6.31103e-11	1	1		21.07	21.15	21.31	21.1767	4.21879e-07	1
	After	WT	-	IgG	28.92	28.9	28.95	28.9233	1.96431e-09	1	29.16	28.87	28.93	28.9867	1.87994e-09	1	1													+	35.09	34.56	34.83	34.8267	3.28193e-11	0.52003	0.394109		20.93	20.75	20.65	20.7767	5.56673e-07	1.31951
				LC3	25.58	25.28	25.44	25.4333	2.20701e-08	11.2356	27.82	27.77	27.97	27.8533	4.12393e-09	2.19365	5.12186												M5	-	31.05	30.76	30.23	30.68	5.81299e-10	1	1		20.86	20.28	20.56	20.5667	6.43897e-07	1
			+	IgG		29.08	28.93	29.005	1.8562e-09	1	29.1		29.05	29.075	1.76829e-09	1	1													+	32.45	31.5	31.3	31.75	2.76884e-10	0.476319	0.444421		20.2	20.68	20.52	20.4667	6.90112e-07	1.07177
				LC3	24.16	24.12		24.14	5.40924e-08	29.1414		27.61	27.81	27.71	4.55469e-09	2.57576	11.3137
		M3	-	IgG	29.17	29.01	28.7	28.96	1.91501e-09	1	29.06	28.97	28.96	28.9967	1.86695e-09	1	1
				LC3	26.83	26.66	26.72	26.7367	8.94255e-09	4.66971	27.8	27.89	27.97	27.8867	4.02974e-09	2.15846	2.16345
			+	IgG	28.97	29.14	28.93	29.0133	1.84551e-09	1	29.87	28.88	29.03	29.26	1.55547e-09	1	1
				LC3	26.94	26.97	26.78	26.8967	8.00381e-09	4.33691	27.72	27.68	27.8	27.7333	4.48162e-09	2.88119	1.50525
		M4	-	IgG	28.93	28.85	28.98	28.92	1.96885e-09	1	29.15	29.25	28.95	29.1167	1.71795e-09	1	1
				LC3	25.43	25.34	24.98	25.25	2.50607e-08	12.7286	27.8	27.77	27.77	27.78	4.33897e-09	2.52567	5.03968
			+	IgG	28.88		29.29	29.085	1.75607e-09	1		29.33	28.93	29.13	1.70214e-09	1	1
				LC3	24.32	24.26		24.29	4.87508e-08	27.7612		27.63	27.58	27.605	4.89854e-09	2.87787	9.64646
					Rluc			Average	log		F			Average	log
	Before	WT	-		19.78		19.76	19.77	1.1185e-06	1		18.48	18.47	18.475	2.74455e-06	1	1
			+		20.63		20.52	20.575	6.40188e-07	0.572362		18.69	18.63	18.66	2.41424e-06	0.879649	0.650671
		M3	-		21.31	21.19	21.17	21.2233	4.08451e-07	1	18.65	17.72	18.75	18.3733	2.94493e-06	1	1
			+		21.26	21.16	21.17	21.1967	4.16071e-07	1.01866	18.81	18.68	18.7	18.73	2.2999e-06	0.780967	1.30435
		M4	-		19.98	19.97	19.84	19.93	1.00109e-06	1	18.9	18.91	18.82	18.8767	2.07758e-06	1	1
			+		20.62	20.57	20.57	20.5867	6.35032e-07	0.634342	18.69	18.75	18.71	18.7167	2.32125e-06	1.11729	0.567752
	After	WT	-	IgG		24.92	24.7	24.81	3.39974e-08	1		22.83	22.8	22.815	1.35519e-07	1	1
				LC3	22.23		22.23	22.23	2.03284e-07	5.9794	21.89	21.82		21.855	2.63627e-07	1.94531	3.07375
			+	IgG	24.85	24.85		24.85	3.30677e-08	1	22.83	22.87		22.85	1.32271e-07	1	1
				LC3	21.25	21.15		21.2	4.15111e-07	12.5533	21.9	21.91		21.905	2.54647e-07	1.92519	6.52058
		M3	-	IgG	24.9	24.85	24.88	24.8767	3.24621e-08	1	22.73	22.79	23.07	22.8633	1.31054e-07	1	1
				LC3	23.35	23.71	23.44	23.5	8.42937e-08	2.59668	21.8	21.85	21.73	21.7933	2.7514e-07	2.09943	1.23685
			+	IgG	24.88	24.81	24.77	24.82	3.37626e-08	1	22.89	22.98	23.02	22.9633	1.22278e-07	1	1
				LC3	23.32	23.45	23.31	23.36	9.28837e-08	2.75108	21.81	21.9	21.83	21.8467	2.65154e-07	2.16845	1.26868
		M4	-	IgG	24.76	24.83		24.795	3.43527e-08	1		22.69	22.69	22.69	1.47785e-07	1	1
				LC3	21.97		21.91	21.94	2.48543e-07	7.23504		21.86	22.03	21.945	2.47683e-07	1.67597	4.31691
			+	IgG	24.83		24.74	24.785	3.45917e-08	1	22.79		22.84	22.815	1.35519e-07	1	1
				LC3		21.05	21.08	21.065	4.5583e-07	13.1775		21.86	21.77	21.815	2.71038e-07	2	6.58873
[truncated: 10 more columns]

## Sheet: Figure 5
Figure 5
Figure 5b																Figure 5c																				Figure 5d						Figure 5e
										1set									R			Average	log			F			Average	log															R			Average	log
									RapaCQ	PRMT1	GAPDH	PRMT1/GAPDH				Controlsi		-	26.68	26.11	26.06	26.2833	1.22441e-08	1		24.97	24.89	24.84	24.9	3.19413e-08	1		1									Controlsi		-	28.99	27.51	27.19	27.8967	4.0019e-09
							Controlsi		-	12327	10532	1.17043	1					+	27.64	27	26.88	27.1733	6.60711e-09	0.539614		24.81	24.86	24.88	24.85	3.30677e-08	1.03526		0.521233											+	29.59	28.94	28.56	29.03	1.82431e-09
									+	6306.08	10183.4	0.61925	0.529079			LC3si		-	26.88	26.34	26.16	26.46	1.08329e-08	1		24.82	24.84	24.83	24.83	3.35294e-08	1		1									LC3si		-	28.5		27.45	27.975	3.79041e-09
							LC3si		-	11273.1	10095.1	1.11669	1					+	26.85	26.33	26.16	26.4467	1.09335e-08	1.00928		24.85	24.86	24.84	24.85	3.30677e-08	0.986233		1.02337											+	28.08	27.53		27.805	4.26443e-09
									+	10095.6	9045.4	1.1161	0.999473				WT	-	26.86	26.43	26.22	26.5033	1.05124e-08	1		24.84	24.84	24.82	24.8333	3.3452e-08	1		1										G120	-	28.71	27.75	26.83	27.7633	4.38939e-09
								WT	-	10864.8	8825.2	1.23111	1					+	27.81	27.25	27.67	27.5767	4.9957e-09	0.47522		24.88	24.88	24.81	24.8567	3.29153e-08	0.983957		0.482968											+	29.14	28.67	28.65	28.82	2.11016e-09
									+	7789	10508.6	0.741205	0.60206				RQ	-	27.01	26.45	26.29	26.5833	9.94533e-09	1		24.9	24.83	24.89	24.8733	3.25372e-08	1		1										G120RQ	-	27.77	27.26	27.07	27.3667	5.77846e-09
								RQ	-	11551.4	9771.79	1.18212	1					+	27.03	26.48	26.23	26.58	9.96834e-09	1.00231		24.91	24.94	24.96	24.9367	3.11398e-08	0.95705		1.04729											+		27.12	27.29	27.205	6.46367e-09
									+	10958.1	10428.6	1.05077	0.888892				G120	-	26.87	26.45	26.44	26.5867	9.92238e-09	1		24.99	25.04	24.97	25	2.98023e-08	1		1										G120A	-	27.85	27.28	26.91	27.3467	5.85913e-09
								G120	-	11450.4	9429.01	1.21438	1					+	27.87	27.17	27.1	27.38	5.72531e-09	0.577009		25.08	24.95	24.88	24.97	3.04285e-08	1.02101		0.565135											+		27.84	26.92	27.38	5.72531e-09
									+	8756.2	10795.7	0.811085	0.667903				G120RQ	-	26.79	26.32	26.18	26.43	1.10606e-08	1		24.94	24.91	24.95	24.9333	3.12118e-08	1		1										G120ARQ	-	28.53	27.78	27.29	27.8667	4.08599e-09
								G120RQ	-	10328.2	11532.3	0.895595	1					+	26.77	26.28	26.2	26.4167	1.11633e-08	1.00928		24.94	24.94	25.04	24.9733	3.03583e-08	0.972655		1.03766											+	28.09	27.99	27.12	27.7333	4.48162e-09
									+	10789	11081.7	0.973588	1.08709
																			R			Average	log			F			Average	log															Rluc			average	log
																Controlsi		-	25.84	25.79	25.71	25.78	1.73559e-08	1		23.04	23	23.01	23.0167	1.1784e-07	1		1									Controlsi		-	27.58	27.35	27.53	27.4867	5.31727e-09
										2set								+	26.7	26.71	26.58	26.6633	9.40886e-09	0.542113		22.98	23.02	23.06	23.02	1.17568e-07	0.997692		0.543367											+	28.73	28.5	28.76	28.6633	2.35221e-09
									RapaCQ	PRMT1	GAPDH	PRMT1/GAPDH				LC3si		-	25.92	25.88	25.81	25.87	1.63062e-08	1		23.03	23.05	23.03	23.0367	1.16218e-07	1		1									LC3si		-	26.88	27.04	26.96	26.96	7.66004e-09
							Controlsi		-	13293	13123.3	1.01293	1					+	25.88	25.94	25.83	25.8833	1.61562e-08	0.990801		22.99	23.08	23	23.0233	1.17297e-07	1.00928		0.981686											+	27.12	27.51	26.97	27.2	6.48611e-09
									+	5825.68	12211.5	0.477063	0.470974				WT	-	26.06	26.14	25.89	26.03	1.45945e-08	1		23.06	23.03	22.97	23.02	1.17568e-07	1		1										G120	-	27.28	27.16	26.93	27.1233	6.84011e-09
							LC3si		-	10782.6	10553	1.02176	1					+	27.02	26.92	26.84	26.9267	7.83909e-09	0.537126		23.04	23.04	23.01	23.03	1.16756e-07	0.993092		0.540862											+	29.19	28.58	28.35	28.7067	2.28261e-09
									+	10668.9	10622	1.00441	0.983022				RQ	-	26.06	26.14	25.97	26.0567	1.43272e-08	1		23.08	22.99	23.02	23.03	1.16756e-07	1		1										G120RQ	-	27.26	27.22		27.24	6.30874e-09
								WT	-	11830.2	11500.4	1.02868	1					+	26.09	26.25	25.83	26.0567	1.43272e-08	1		23.05	23.06	23.09	23.0667	1.13826e-07	0.974905		1.02574											+		27.1	27.19	27.145	6.73815e-09
									+	6438.26	10511	0.612524	0.595449				G120	-	26.09	26.14	25.92	26.05	1.43936e-08	1		23	23.06	23.04	23.0333	1.16487e-07	1		1										G120A	-	27.76	27.07	27.22	27.35	5.84561e-09
								RQ	-	11476.3	11321.8	1.01365	1					+	26.98	26.86	26.84	26.8933	8.02232e-09	0.557354		23.05	23.12	23.04	23.07	1.13563e-07	0.974905		0.571701											+	27.09	27.15	27.03	27.09	6.99999e-09
									+	10707.4	10651.4	1.00526	0.991719				G120RQ	-	26.31	26.06	25.89	26.0867	1.40324e-08	1		23.08	23.05	23.07	23.0667	1.13826e-07	1		1										G120ARQ	-	27.88	27.78	27.58	27.7467	4.44039e-09
								G120	-	11972.5	10497.8	1.14048	1					+	25.95	26.02	25.87	25.9467	1.54623e-08	1.10191		23.07	23.11	23.09	23.09	1.12e-07	0.983957		1.11987											+	27.63	27.67	27.56	27.62	4.84788e-09
									+	7127.5	11023.8	0.646556	0.566916
								G120RQ	-	11663.8	11184.4	1.04286	1			Controlsi		-	1set	2set	3set	Average	Stdev	ttest																					Rluc			average	log
									+	13178.6	13538.9	0.973384	0.933378					+	1	1	1	1	0																			Controlsi		-	26.99	27.43	27.08	27.1667	6.63771e-09
																LC3si		-	0.521233	0.543367	0.432269	0.498956	0.0588041	0.000122704																				+	28.65	28.63	28.47	28.5833	2.48633e-09
																		+	1	1	1	1	0																			LC3si		-	26.85	26.92	26.88	26.8833	8.07812e-09
										3set							WT	-	1.02337	0.981686	0.990801	0.99862	0.0219165	0.000160226																				+	27.69	26.81	26.77	27.09	6.99999e-09
									RapaCQ	PRMT1	GAPDH	PRMT1/GAPDH						+	1	1	1	1	0																				G120	-	27.03	27.04	26.93	27	7.45058e-09
							Controlsi		-	11761.7	15486.1	0.759501	1				RQ	-	0.482968	0.540862	0.445449	0.48976	0.0480677	7.56228e-05																				+	29.28	28.45	28.6	28.7767	2.1745e-09
									+	5277.38	15533.5	0.339742	0.447322					+	1	1	1	1	0																				G120RQ	-	27.03		26.83	26.93	7.821e-09
							LC3si		-	14198.9	11875.7	1.19563	1				G120	-	1.04729	1.02574	1.08673	1.05326	0.0309309	0.0670267																				+		26.99	27.07	27.03	7.29725e-09
									+	14749.8	10672.9	1.38198	1.15586					+	1	1	1	1	0																				G120A	-	27.11	27.19		27.15	6.71484e-09
								WT	-	14570.2	10790.4	1.3503	1				G120RQ	-	0.565135	0.571701	0.443396	0.526744	0.0722563	0.000413265																				+	27.15	26.98	26.85	26.9933	7.48509e-09
									+	5902.38	12581.8	0.469119	0.347419					+	1	1	1	1	0																				G120ARQ	-	27.55	27.58	27.74	27.6233	4.83669e-09
								RQ	-	13551.4	10192.3	1.32957	1						1.03766	1.11987	1.17963	1.11239	0.0712801	0.0574384																				+	27.79	27.62	27.53	27.6467	4.75909e-09
									+	11826.9	10746	1.10059	0.827781
								G120	-	14227.6	10259.2	1.38682	1
									+	6367.93	11103.1	0.573526	0.413556																																			1set	2set
								G120RQ	-	12040.3	11200.3	1.075	1																																Controlsi		-	1	1
									+	12911.9	11614.3	1.11172	1.03416																																		+	0.426317	0.41466
																																													LC3si		-	1	1
																																															+	1.1487	0.80107
							PRMT1/GAPDH																																							G120	-	1	1
						RapaCQ	1set	2set	3set	Average	stdev	ttest																																			+	0.523647	0.33294
				Controlsi		-	1	1	1	1	0																																			G120A	-	1	1
						+	0.529079	0.470974	0.447322	0.482458	0.0420707	2.86877e-05																																			+	0.954842	1.06683
				LC3si		-	1	1	1	1	0
						+	0.999473	0.983022	1.15586	1.04612	0.0953967	0.449501	0.000724456
					WT	-	1	1	1	1	0
						+	0.60206	0.595449	0.347419	0.514976	0.145146	0.00442835	0.00610106
					RQ	-	1	1	1	1	0
						+	0.888892	0.991719	0.827781	0.902797	0.0828491	0.111942	0.120901
					G120	-	1	1	1	1	0
						+	0.667903	0.566916	0.413556	0.549458	0.128069	0.00366881	0.00574241
					G120RQ	-	1	1	1	1	0
						+	1.08709	0.933378	1.03416	1.01821	0.0780857	0.706966	0.714938
[truncated: 44 more columns]

## Sheet: Figure 6
Figure 6
Figure 6a										Figure 6b								Figure 6c									Figure 6d					Figure 6e									Figure 6f
																											PLA spot/cell
																											LC3+CNOT1_DMSO	LC3+CNOT1_RapaCQ	LC3+CNOT7_DMSO	LC3+CNOT7_RapaCQ													Rluc			AVERAGE	Log		Fluc
																											26	44	23	59											Controlsi	-	28.97	29.34	29.05	29.12	1.71398e-09	1	21.84
																											26	44	23	59												+	29.9	29.7	29.64	29.7467	1.1101e-09	0.647671	21.89
																											26	44	23	59											LC3si	-	29.17	29.12	28.97	29.0867	1.75405e-09	1	21.99
																											26	44	23	59												+	29.21	29	29.04	29.0833	1.7581e-09	1.00231	22.03
																											26	44	23	59											CNOT1si	-	29.43	29	29.46	29.2967	1.51644e-09	1	22.02
																											26	44	23	59												+	29.59	29.13	29.21	29.31	1.50249e-09	0.990801	21.92
																											26	44	23	59											CNOT7si	-	28.89	28.98	29.13	29	1.86265e-09	1	21.94
																											26	44	23	59												+	29.3	28.92	29.22	29.1467	1.68259e-09	0.903335	22.09
																											26	44	23	59													Rluc			AVERAGE	Log		Fluc
																											26	44	23	59											Controlsi	-	29.09	29.17	28.94	29.0667	1.77853e-09	1	21.96
																											26	44	23	59												+	29.67	29.76	29.73	29.72	1.13081e-09	0.63581	21.97
																											26	44	23	59											LC3si	-	29.05	28.96	28.74	28.9167	1.9734e-09	1	22.04
																											26	44	23	59												+	29.2	29.01	29.06	29.09	1.75e-09	0.886791	22.07
																											26	44	23	59											CNOT1si	-	29.22	29.11	29.13	29.1533	1.67484e-09	1	22.06
																											26	44	23	59												+	29.12	28.93	28.95	29	1.86265e-09	1.11214	22.12
																											26	44	23	59											CNOT7si	-	29.06	29.27	28.97	29.1	1.73791e-09	1	22.08
																											26	44	23	59												+	28.98	29.1	29.15	29.0767	1.76625e-09	1.0163	22.26
																											26	44	23	59													Rluc			AVERAGE	Log		Fluc
																											26	44	23	59											Controlsi	-	30.46	30.2	30.25	30.3033	7.54723e-10	1	23.11
																											26	44	23	59												+	31.62	31.2	31.05	31.29	3.80865e-10	0.504642	23.1
																											26	44	23	59											LC3si	-	30.03	30.02	29.99	30.0133	9.22755e-10	1	23.19
																											26	44	23	59												+	30.43		30.32	30.375	7.18148e-10	0.778265	23.22
																											26	44	23	59											CNOT1si	-	30.54	30.03	30.26	30.2767	7.68803e-10	1	23.15
																											26	44	23	59												+	30.44	30.14	30.15	30.2433	7.86773e-10	1.02337	23.19
																											26	44	12	59											CNOT7si	-	30.79	30.48	30.33	30.5333	6.43503e-10	1	23.29
																											26	44	12	59												+	30.51	30.31	30.34	30.3867	7.12364e-10	1.10701	23.46
																											16	44	12	55
																											16	44	12	55													R/F	R/F	R/F	Average	stdev	ttest
																											16	54	12	55											Controlsi	-	1	1	1	1	0
																											16	54	12	55												+	0.656712	0.66128	0.514057	0.610683	0.0837119	0.0012897
																											16	54	12	55											LC3si	-	1	1	1	1	0
																											16	54	12	55												+	1.02574	0.915945	0.774677	0.905454	0.12586	0.0278455
																											16	54	12	55											CNOT1si	-	1	1	1	1	0
																											16	54	12	55												+	0.961483	1.17827	1.03766	1.05914	0.109976	0.00492821
																											16	54	12	55											CNOT7si	-	1	1	1	1	0
																											16	54	12	55												+	0.97716	1.12766	1.24258	1.1158	0.133105	0.00511002
																											16	54	12	55
																											16	54	12	55
																											16	54	12	55
																											16	54	12	55
																											16	54	12	55
																											16	54	12	55
																											16	54	12	55
		RapaCQ	1set	2set	3set	Average	stdev	ttest																			16	54	12	55
	CNOT1	-	1	1	1	1	0																				16	54	12	55
		+	2.04132	1.8604	1.81457	1.90543	0.119895	0.000197222																			16	54	12	55
	CNOT7	-	1	1	1	1	0																				16	54	12	55
		+	1.9858	1.70901	2.19879	1.96453	0.245581	0.00243958																			16	54	12	55
																											16	54	12	55
																											16	54	12	55
																											16	54	12	55
																											16	54	12	55
																											16	58	12	58
																											20	58	12	58
																											20	58	12	58
																											20	58	12	58
																											20	58	12	58
																											20	58	12	58
																											20	58	12	58
																											20	58	19	58
																											20	58	19	58
																											20	58	19	58
																											20	58	19	58
																											20	58	19	58
																											20	58	19	58
																											20	58	19	58
																											20	58	19	58
																											20	58	19	58
																											20	58	19	58
																											20	58	19	58
																											20	58	19	80
																											20	58	19	80
																											20	58	19	80
																											20	58	19	80
																											20	65	19	80
																											20	65	19	80
																											16	65	19	80
																											16	65	19	80
																											16	65	19	80
																											16	65	19	80
																											16	65	19	80
																											16	65	24	80
																											16	65	24	80
																											16	65	24	80
																											16	65	24	80
																											16	65	24	80
																											16	65	24	50
																											16	65	24	50
																											16	65	24	50
																											16	65	24	50
																											16	65	24	50
																											16	65	24	50
																											16	65	24	50
																											16	65	24	50
																											16	65	24	50
																											16	65	24	50
																											16	65	24	50
																											16	64	24	50
																											16	64	24	50
																											15	64	24	50
																											15	64	24	50
																											15	64	24	50
																											15	64	24	50
																											15	64	24	50
																											15	64	24	50
																											15	64	24	72
																											15	64	23	72
																											15	64	23	72
																											15	64	23	72
																											15	64	23	72
																											15	64	23	72
																											15	64	23	72
																											15	64	23	72
																											15	64	23	72
																											15	64	23	72
																											15	64	23	72
																											15	64	23	72
																											15	64	23	72
																											15	64	23	72
																											15	64	23	72
																											15	64	23	72
																											15	64	23	72
																											15	64	23	72
																											15	47	23	72
																											15	47	23	72
																											15	47	23	72
																											11	47	21	72
																											11	47	21	65
																											11	47	21	65
																											11	47	21	65
																											11	47	21	65
																											11	47	21	65
																											11	47	21	65
																											11	47	21	65
																											11	47	21	65
																											11	47	21	65
																											11	47	21	65
																											11	47	21	65
																											11	47	21	65
																											11	47	21	65
																											11	47	21	65
																											11	47	21	65
																											11	47	21	65
																											11	47	21	65
																											11	47	21	56
																											11	47	21	56
																											11	47	21	56
																											11	47	21	56
																											11	47	21	56
																											11	47	21	56
																											11	47	16	56
																											11	47	16	56
																											11	67	16	56
																											13	67	16	56
																											13	67	16	56
																											13	67	16	56
																											13	67	16	56
																											13	67	16	56
																											13	67	16	56
																											13	67	16	56
																											13	67	16	56
																											13	67	16	56
																											13	67	16	56
																											13	67	16	56
																											13	67	16	56
																											13	67	16	56
																											13	67	16	56
																											13	67	16	56
																											13	67	16	56
																											13	67	16	56
																											13	67	16	56
																											13	64	16
																											13	64	16
																											13	64	16
																											13	64	16
																											13	64	26
																											13	64	26
																											13	64	26
																											13	64	26
																											13	64	26
																											13	64	26
																											13	64	26
																											13	64	26
																											16	64	26
																											16	64	26
																											16	64	26
																											16	64	26
																											16	64	26
																											16	64	26
																											16	64	26
																											16	64	26
																											16	64	26
																											16	64	26
																											16		26
																											16		26
																											16		26
																											16
																											16
																											16
																											16
																											16
																											16
																											16
																											16
																											16
																											16
																											16
[truncated: 30 more columns]

## Sheet: Figure 7
Figure 7
Figure 7b

## Sheet: Figure 8
Figure 8
Figure 8b																			Figure 8d
																				Average	23.5833	43.4744	44.8866	21.2089	43.6051
			RapaCQ	PRMT1			average	log		GAPDH			average	log		PRMT1/GAPDH				Count	156	156	238	158	157
	Control siRNA	-	-		23.09	23.04	23.065	1.13958e-07	1	22.78	23.04		22.91	1.26883e-07	1	1
			+	24.16	24.21	24.17	24.18	5.26132e-08	0.461691	22.96	23.08	23.14	23.06	1.14353e-07	0.90125	0.512278					Control si	PRMT1 si
	PRMT1siRNA	-	-	25.41	25.34		25.375	2.29807e-08	0.20166		22.94	23.02	22.98	1.20873e-07	0.952638	0.211686							WT	M3	M4
			+		25.76	25.51	25.635	1.91909e-08	0.168404	22.76	23.01		22.885	1.29101e-07	1.01748	0.165511					18	24	27	18	30
		WT	-	23.71	23.57	23.65	23.6433	7.63216e-08	0.669737	22.78	22.95	23.23	22.9867	1.20316e-07	0.948246	0.70629					26	24	27	17	30
			+	24.72	24.83	24.68	24.7433	3.56053e-08	0.312443	22.84	22.84	22.98	22.8867	1.28952e-07	1.0163	0.307431					17	24	27	23	30
		M3	-	23.62	23.68	23.74	23.68	7.44063e-08	0.65293	22.81	22.91	22.86	22.86	1.31357e-07	1.03526	0.630689					16	24	27	11	30
			+	23.55	23.59	23.71	23.6167	7.77454e-08	0.682232	22.88	22.87	22.97	22.9067	1.27176e-07	1.00231	0.680657					22	24	27	23	30
		M4	-	23.71	23.77	23.73	23.7367	7.15404e-08	0.627781	22.68	22.85	22.95	22.8267	1.34428e-07	1.05946	0.592546					38	24	27	17	30
			+	24.85	24.75		24.8	3.42339e-08	0.300409		22.79	22.78	22.785	1.38367e-07	1.09051	0.275476					17	24	27	25	30
																					22	24	27	26	32
			RapaCQ	PRMT1			average	log		GAPDH			average	log		PRMT1/GAPDH					16	24	27	21	32
	Control siRNA	-	-		23.14	23.18	23.16	1.06695e-07	1	23.29		23.32	23.305	9.6493e-08	1	1					22	24	27	18	32
			+	24.29	24.12	24.43	24.28	4.90899e-08	0.460094	23.2	23.2	23.26	23.22	1.02349e-07	1.06069	0.433769					20	24	27	23	32
	PRMT1siRNA	-	-	25.56		25.64	25.6	1.96622e-08	0.184284		23.14	23.2	23.17	1.05958e-07	1.09809	0.167822					37	24	27	25	32
			+	25.61		25.67	25.64	1.91245e-08	0.179244	23.18		23.09	23.135	1.0856e-07	1.12506	0.15932					38	31	27	20	32
		WT	-	23.71	23.7	23.67	23.6933	7.37218e-08	0.690956	23.2	23.35	23.08	23.21	1.03061e-07	1.06807	0.646923					38	31	28	18	32
			+	24.71	24.75	24.9	24.7867	3.45517e-08	0.323836	23.28	23.16	23.18	23.2067	1.03299e-07	1.07054	0.302499					9	31	28	32	34
		M3	-	23.77	23.81	23.73	23.77	6.99064e-08	0.655197	23.11	23.05	23.14	23.1	1.11226e-07	1.15269	0.568408					18	31	28	25	34
			+	23.57	23.81	23.82	23.7333	7.17059e-08	0.672062	23.25	23.02	23.03	23.1	1.11226e-07	1.15269	0.58304					26	31	28	15	34
		M4	-	23.57		23.67	23.62	7.7566e-08	0.726986		23.11	23.01	23.06	1.14353e-07	1.18509	0.613442					17	31	28	22	34
			+	24.88		24.98	24.93	3.1284e-08	0.293209	22.97	22.88	22.98	22.9433	1.23985e-07	1.28491	0.228194					16	31	28	26	34
																					22	31	28	28	34
			RapaCQ	PRMT1			average	log		GAPDH			average	log		PRMT1/GAPDH					38	31	28	18	34
	Control siRNA	-	-	24.3	24.47	24.53	24.4333	4.41401e-08	1	22.92	23.1	22.2	22.74	1.42751e-07	1	1					17	31	28	17	34
			+		25.28	25.46	25.37	2.30605e-08	0.522439		22.21	22.31	22.26	1.991e-07	1.39474	0.374577					22	31	28	23	34
	PRMT1siRNA	-	-	25.91	26.12		26.015	1.4747e-08	0.334096	22.95		22.58	22.765	1.40298e-07	0.982821	0.339936					16	31	28	11	34
			+	26.22	26.01		26.115	1.37595e-08	0.311722	22.57	22.65		22.61	1.56211e-07	1.09429	0.284862					22	31	29	23	34
		WT	-	24.92	25.18	24.85	24.9833	3.01486e-08	0.68302	22.62	22.76	23.1	22.8267	1.34428e-07	0.941696	0.725309					20	31	29	17	37
			+	25.93	25.99	26.04	25.9867	1.50395e-08	0.340722	22.8	23.04	22.27	22.7033	1.46425e-07	1.02574	0.332171					37	33	29	25	37
		M3	-	25.03	24.91	25.16	25.0333	2.91216e-08	0.659754	22.71	23.58	22.74	23.01	1.18386e-07	0.82932	0.795536					38	33	29	26	37
			+	25.18	25.01	25.9	25.3633	2.31673e-08	0.524858	22.66	22.71	22.63	22.6667	1.50194e-07	1.05214	0.498846					38	33	29	21	37
		M4	-	25.37	25.45	25.47	25.43	2.21211e-08	0.501157	22.2	23.02	22.59	22.6033	1.56935e-07	1.09936	0.455861					9	33	29	18	37
			+	26.34	25.98		26.16	1.33369e-08	0.302149	22.61	22.8		22.705	1.46256e-07	1.02456	0.294907					18	33	29	23	37
																					26	33	29	25	37
			RapaCQ	1set	2set	3set	average	stdev													17	33	29	20	39
	Control siRNA	-	-	1	1	1	1	0													16	33	29	18	39
			+	0.512278	0.433769	0.374577	0.440208	0.0690763													22	33	29	32	39
	PRMT1siRNA	-	-	0.211686	0.167822	0.339936	0.239814	0.0894383													38	33	35	25	39
			+	0.165511	0.15932	0.284862	0.203231	0.070762													17	33	35	15	39
		WT	-	0.70629	0.646923	0.725309	0.692841	0.0408868													22	33	35	22	39
			+	0.307431	0.302499	0.332171	0.314034	0.0159003													16	36	35	26	39
		M3	-	0.630689	0.568408	0.795536	0.664878	0.11736													22	36	35	28	39
			+	0.680657	0.58304	0.498846	0.587514	0.090988													20	36	35	18	39
		M4	-	0.592546	0.613442	0.455861	0.55395	0.0855875													37	36	35	17	39
			+	0.275476	0.228194	0.294907	0.266193	0.0343119													38	36	35	23	39
																					38	36	35	11	39
																					9	36	38	23	39
																					18	36	38	17	39
																					26	36	38	25	39
																					17	36	38	26	39
																					16	36	38	21	39
																					22	37	38	18	39
																					38	37	38	23	39
																					17	37	38	25	39
																					22	37	38	20	40
																					16	37	38	18	40
																					22	37	38	32	40
																					20	37	40	25	40
																					37	39	40	15	40
																					38	39	40	22	40
																					38	39	40	26	40
																					9	39	40	28	40
																					18	39	40	18	40
																					26	39	40	17	40
																					17	39	40	23	40
																					16	39	40	11	40
																					22	40	40	23	40
																					38	40	40	17	40
																					17	40	40	25	40
																					22	40	40	26	40
																					16	40	40	21	40
																					22	40	40	18	40
																					20	40	42	23	42
																					37	40	42	25	42
																					38	42	42	20	42
																					38	42	42	18	42
																					18	42	42	32	42
																					26	42	42	18	44
																					17	42	42	17	44
																					16	42	44	23	44
																					22	42	44	11	44
																					38	42	44	18	44
																					17	42	44	17	44
																					22	42	44	23	44
																					16	42	44	11	45
																					22	42	44	23	45
																					20	42	44	17	45
																					37	42	44	25	45
																					38	42	44	26	45
																					38	42	44	21	45
																					18	42	44	18	45
																					26	43	44	23	45
																					17	43	44	25	45
																					16	43	45	20	47
																					22	43	45	18	47
																					38	43	45	32	47
																					17	43	45	25	47
																					22	43	45	15	47
																					16	44	45	22	47
																					22	44	45	26	47
																					20	44	45	28	47
																					18	44	45	18	47
																					26	44	45	17	47
																					17	44	45	23	47
																					16	44	45	11	47
																					22	44	45	23	47
																					38	51	45	17	47
																					17	51	46	25	47
																					22	51	46	26	47
																					16	51	46	21	49
																					22	51	46	18	49
																					20	51	46	23	49
																					18	51	46	25	49
																					26	51	46	20	49
																					17	51	46	18	49
																					16	51	46	32	49
																					22	51	46	25	50
																					38	51	46	15	50
																					17	54	46	22	50
																					22	54	46	26	50
																					16	54	46	28	50
																					18	54	46	18	50
																					26	54	46	17	50
																					17	54	46	23	50
																					16	54	46	11	50
																					18	54	46	23	50
																					26	54	46	17	50
																					18	57	46	25	50
																					18	57	46	26	50
																					18	57	46	21	50
																					18	57	46	18	50
																					18	57	46	23	50
																					18	57	46	25	51
																					26	60	46	20	51
																					26	60	46	18	51
																					26	60	46	32	51
																					26	60	46	25	51
																					26	60	47	15	51
																					26	60	47	22	51
																					26	60	47	26	51
																					26	61	47	28	51
																					26	61	47	18	51
																					26	61	47	17	54
																					26	61	47	23	54
																					26	61	47	11	54
																					26	61	47	23	54
																					26	61	47	17	54
																					28	61	47	25	54
																					28	65	47	26	57
																					28	65	47	21	57
																					28	65	47	18	57
																					28	65	47	18	57
																					28	67	47	17	57
																					28	67	47	23	57
																					28	67	47	11	57
																					28	67	50	23	57
																					28	67	50	18	57
																					28	67	50	17	57
																							50	23	57
																							50	18
																							50
																							50
																							50
																							50
																							50
																							50
																							51
																							51
																							51
																							51
																							51
																							51
																							51
																							51
																							51
																							51
																							51
																							51
																							52
																							52
																							52
																							52
																							52
																							52
																							52
																							52
																							52
																							52
																							52
																							52
																							54
																							54
																							54
																							54
																							54
																							54
																							54
																							54
																							54
																							54
																							54
																							55
																							55
																							55
																							55
																							55
																							55
																							56
																							56
																							56
																							56
																							56
																							56
																							56
																							56
																							56
																							58
																							58
																							58
																							58
																							58
																							58
																							58
																							58
																							58
																							58
																							58
																							58
																							58
																							58
																							58
																							58
																							58
																							58
																							58
																							58
																							58
																							58
																							58
																							58

## Sheet: Figure S1
Figure S1
Figure S1. a

## Sheet: Figure S2
Figure S2
Figure S2 a							Figure S2 d

[truncated: 9 more sheets: Figure S3, Figure S5, Figure S6, Figure S7, Figure S8, Figure S9, Sheet3, Figure S11, Figure S13]
